# Supplementary material for: (E)-4-Hy­droxy-N′-(2-hy­droxy-4-meth­oxy­benzyl­idene)benzohydrazide
Source: Acta Crystallogr Sect E Struct Rep Online. 2012 Jun 30;68(Pt 7):o2279. doi: 10.1107/S1600536812027201 (PMC3394058; doi:10.1107/S1600536812027201)
Supplement: Supplementary file 1 [file e-68-o2279-sup1.cif]

##############################################################################
#                                                                            #
# This CIF contains the data in a paper accepted for publication in          #
# Acta Crystallographica Section E. It conforms to the requirements of       #
# Notes for Authors for Acta Crystallographica Section E, and has been       #
# peer reviewed under the auspices of the IUCr Commission on Journals.       #
#                                                                            #
# Full details of the Crystallographic Information File format               #
# are given in the paper "The Crystallographic Information File (CIF):       #
# a New Standard Archive File for Crystallography" by S. R. Hall, F. H.      #
# Allen and I. D. Brown [Acta Cryst. (1991), A47, 655-685].                  #
#                                                                            #
# The current version of the core CIF dictionary is obtainable from          #
# ftp://ftp.iucr.org/pub/cif_core.dic.                                       #
#                                                                            #
# Software is freely available for graphical display of the structure(s)     #
# in this CIF. For information consult the CIF software page                 #
# http://www.iucr.org/resources/cif/software.                                #
#                                                                            #
# This file may be used for bona fide research purposes within the           #
# scientific community so long as proper attribution is given to the journal # 
# article from which it was obtained.                                        #
#                                                                            #
##############################################################################
data_I
_audit_creation_method     SHELXL-97
_chemical_name_systematic
;
(<i>E</i>)-4-Hydroxy-<i>N</i>'-(2-hydroxy-4-methoxybenzylidene)benzohydrazide
;
_chemical_name_common     ?
_chemical_formula_moiety     'C15 H14 N2 O4'
_chemical_formula_sum     'C15 H14 N2 O4'
_chemical_formula_iupac     'C15 H14 N2 O4'
_chemical_formula_weight     286.28
_chemical_melting_point     ?
_symmetry_cell_setting     monoclinic
_symmetry_space_group_name_H-M     'P 21/c'
_symmetry_space_group_name_Hall     '-P 2ybc'
loop_
    _symmetry_equiv_pos_as_xyz
    'x, y, z'
    '-x, y+1/2, -z+1/2'
    '-x, -y, -z'
    'x, -y-1/2, z-1/2'
_cell_length_a     15.1982(2)
_cell_length_b     8.24160(10)
_cell_length_c     10.79000(10)
_cell_angle_alpha     90.00
_cell_angle_beta     101.1730(10)
_cell_angle_gamma     90.00
_cell_volume     1325.91(3)
_cell_formula_units_Z     4
_cell_measurement_reflns_used     9753
_cell_measurement_theta_min     2.73
_cell_measurement_theta_max     35.04
_cell_measurement_temperature     100.0(10)
_exptl_crystal_description     'block'
_exptl_crystal_colour     'yellow'
_exptl_crystal_size_max     0.43
_exptl_crystal_size_mid     0.28
_exptl_crystal_size_min     0.18
_exptl_crystal_density_diffrn     1.434
_exptl_crystal_density_meas     ?
_exptl_crystal_density_method     'not measured'
_exptl_crystal_F_000     600
_exptl_absorpt_coefficient_mu     0.106
_exptl_absorpt_correction_type     multi-scan
_exptl_absorpt_process_details     '(<i>SADABS</i>; Bruker, 2009)'
_exptl_absorpt_correction_T_min     0.9558
_exptl_absorpt_correction_T_max     0.9816
_exptl_special_details
;
The crystal was placed in the cold stream of an Oxford Cryosystems Cobra
open-flow nitrogen cryostat (Cosier & Glazer, 1986) operating at 100.0 (1) K.
;
_diffrn_ambient_temperature     100.0(10)
_diffrn_radiation_type     MoK\a
_diffrn_radiation_wavelength     0.71073
_diffrn_radiation_source     'fine-focus sealed tube'
_diffrn_radiation_monochromator     graphite
_diffrn_measurement_device_type     'Bruker SMART APEXII CCD'
_diffrn_measurement_method     '\f and \w scans'
_diffrn_detector_area_resol_mean     ?
_diffrn_reflns_number     21103
_diffrn_reflns_av_R_equivalents     0.0229
_diffrn_reflns_av_sigmaI/netI     0.0242
_diffrn_reflns_theta_min     2.73
_diffrn_reflns_theta_max     34.00
_diffrn_reflns_theta_full     34.00
_diffrn_measured_fraction_theta_max     0.992
_diffrn_measured_fraction_theta_full     0.992
_diffrn_reflns_limit_h_min     -23
_diffrn_reflns_limit_h_max     22
_diffrn_reflns_limit_k_min     -10
_diffrn_reflns_limit_k_max     12
_diffrn_reflns_limit_l_min     -16
_diffrn_reflns_limit_l_max     16
_diffrn_standards_number     0
_diffrn_standards_interval_count     .
_diffrn_standards_interval_time     .
_diffrn_standards_decay_%     ?
_refine_special_details
;
Refinement of <i>F</i>^2^ against ALL reflections. The weighted <i>R</i>-factor
<i>wR</i> and goodness of fit <i>S</i> are based on <i>F</i>^2^, conventional
<i>R</i>-factors <i>R</i> are based on <i>F</i>, with <i>F</i> set to zero for
negative <i>F</i>^2^. The threshold expression of <i>F</i>^2^ >
\s(<i>F</i>^2^) is used only for calculating <i>R</i>-factors(gt) <i>etc</i>.
and is not relevant to the choice of reflections for refinement.
<i>R</i>-factors based on <i>F</i>^2^ are statistically about twice as large
as those based on <i>F</i>, and <i>R</i>- factors based on ALL data will be
even larger.
;
_reflns_number_total     5357
_reflns_number_gt     4446
_reflns_threshold_expression     I>2\s(I)
_refine_ls_structure_factor_coef     Fsqd
_refine_ls_matrix_type     full
_refine_ls_R_factor_all     0.0530
_refine_ls_R_factor_gt     0.0427
_refine_ls_wR_factor_gt     0.1112
_refine_ls_wR_factor_ref     0.1218
_refine_ls_goodness_of_fit_ref     1.045
_refine_ls_restrained_S_all     1.045
_refine_ls_number_reflns     5357
_refine_ls_number_parameters     203
_refine_ls_number_restraints     0
_refine_ls_hydrogen_treatment     mixed
_refine_ls_weighting_scheme     calc
_refine_ls_weighting_details
         'calc w=1/[\s^2^(Fo^2^)+(0.0621P)^2^+0.4059P] where P=(Fo^2^+2Fc^2^)/3'
_atom_sites_solution_hydrogens     geom
_atom_sites_solution_primary     direct
_atom_sites_solution_secondary     difmap
_refine_ls_shift/su_max     0.000
_refine_ls_shift/su_mean     0.000
_refine_diff_density_max     0.504
_refine_diff_density_min     -0.257
_refine_ls_extinction_method     none
_refine_ls_extinction_coef     ?
loop_
    _atom_type_symbol
    _atom_type_description
    _atom_type_scat_dispersion_real
    _atom_type_scat_dispersion_imag
    _atom_type_scat_source
    'C' 'C' 0.0033 0.0016
                         'International Tables Vol C Tables 4.2.6.8 and 6.1.1.4'
    'H' 'H' 0.0000 0.0000
                         'International Tables Vol C Tables 4.2.6.8 and 6.1.1.4'
    'N' 'N' 0.0061 0.0033
                         'International Tables Vol C Tables 4.2.6.8 and 6.1.1.4'
    'O' 'O' 0.0106 0.0060
                         'International Tables Vol C Tables 4.2.6.8 and 6.1.1.4'
_computing_data_collection     'APEX2 (Bruker, 2009)'
_computing_cell_refinement     'SAINT (Bruker, 2009)'
_computing_data_reduction     'SAINT (Bruker, 2009)'
_computing_structure_solution     'SHELXTL (Sheldrick, 2008)'
_computing_structure_refinement     'SHELXTL (Sheldrick, 2008)'
_computing_molecular_graphics     'SHELXTL (Sheldrick, 2008)'
_computing_publication_material
;
SHELXTL (Sheldrick, 2008) and PLATON (Spek, 2009)
;
loop_
    _atom_site_type_symbol
    _atom_site_label
    _atom_site_fract_x
    _atom_site_fract_y
    _atom_site_fract_z
    _atom_site_U_iso_or_equiv
    _atom_site_adp_type
    _atom_site_calc_flag
    _atom_site_refinement_flags
    _atom_site_occupancy
    _atom_site_symmetry_multiplicity
    _atom_site_disorder_assembly
    _atom_site_disorder_group
    O O1 0.31723(4) 0.31882(9) 0.55171(6) 0.01663(14) Uani d . 1 1 . .
    O O2 0.51966(4) 0.76437(9) 0.99737(6) 0.01740(14) Uani d . 1 1 . .
    O O3 0.09841(4) 0.09665(9) 0.36222(6) 0.01737(14) Uani d . 1 1 . .
    O O4 -0.20519(4) -0.02273(9) 0.21628(6) 0.01959(14) Uani d . 1 1 . .
    N N1 0.19965(5) 0.38654(10) 0.64137(7) 0.01474(14) Uani d . 1 1 . .
    N N2 0.14157(5) 0.29962(10) 0.55201(7) 0.01408(14) Uani d . 1 1 . .
    C C1 0.32956(6) 0.51526(12) 0.85518(8) 0.01642(16) Uani d . 1 1 . .
    H H1A 0.2780 0.4682 0.8784 0.020 Uiso calc R 1 1 . .
    C C2 0.38846(6) 0.60648(12) 0.94252(8) 0.01661(17) Uani d . 1 1 . .
    H H2A 0.3774 0.6206 1.0255 0.020 Uiso calc R 1 1 . .
    C C3 0.46390(6) 0.67757(11) 0.90881(8) 0.01411(15) Uani d . 1 1 . .
    C C4 0.47939(6) 0.65803(11) 0.78597(8) 0.01494(16) Uani d . 1 1 . .
    H H4A 0.5297 0.7085 0.7618 0.018 Uiso calc R 1 1 . .
    C C5 0.42107(6) 0.56481(11) 0.69974(8) 0.01445(15) Uani d . 1 1 . .
    H H5A 0.4324 0.5500 0.6170 0.017 Uiso calc R 1 1 . .
    C C6 0.34575(5) 0.49233(11) 0.73292(8) 0.01322(15) Uani d . 1 1 . .
    C C7 0.28800(5) 0.39174(11) 0.63549(8) 0.01329(15) Uani d . 1 1 . .
    C C8 0.05729(6) 0.31976(11) 0.55158(8) 0.01372(15) Uani d . 1 1 . .
    H H8A 0.0393 0.3916 0.6109 0.016 Uiso calc R 1 1 . .
    C C9 -0.01035(5) 0.23455(10) 0.46203(8) 0.01278(15) Uani d . 1 1 . .
    C C10 0.01179(6) 0.12335(11) 0.37274(8) 0.01310(15) Uani d . 1 1 . .
    C C11 -0.05540(6) 0.03854(11) 0.29367(8) 0.01457(15) Uani d . 1 1 . .
    H H11A -0.0402 -0.0385 0.2357 0.017 Uiso calc R 1 1 . .
    C C12 -0.14544(6) 0.06598(11) 0.29894(8) 0.01454(15) Uani d . 1 1 . .
    C C13 -0.16902(6) 0.17757(11) 0.38464(8) 0.01555(16) Uani d . 1 1 . .
    H H13A -0.2302 0.1976 0.3872 0.019 Uiso calc R 1 1 . .
    C C14 -0.10109(6) 0.25820(11) 0.46569(8) 0.01491(16) Uani d . 1 1 . .
    H H14A -0.1166 0.3319 0.5257 0.018 Uiso calc R 1 1 . .
    C C15 -0.29779(6) -0.01043(14) 0.22528(9) 0.02144(19) Uani d . 1 1 . .
    H H15A -0.3334 -0.0854 0.1651 0.032 Uiso calc R 1 1 . .
    H H15B -0.3187 0.1008 0.2058 0.032 Uiso calc R 1 1 . .
    H H15C -0.3046 -0.0383 0.3112 0.032 Uiso calc R 1 1 . .
    H H1N1 0.1785(10) 0.4363(19) 0.6991(14) 0.029(4) Uiso d . 1 1 . .
    H H1O3 0.1324(12) 0.155(2) 0.4189(18) 0.047(5) Uiso d . 1 1 . .
    H H1O2 0.5723(12) 0.788(2) 0.9722(16) 0.039(4) Uiso d . 1 1 . .
loop_
    _atom_site_aniso_label
    _atom_site_aniso_U_11
    _atom_site_aniso_U_22
    _atom_site_aniso_U_33
    _atom_site_aniso_U_12
    _atom_site_aniso_U_13
    _atom_site_aniso_U_23
    O1 0.0124(3) 0.0221(3) 0.0158(3) 0.0004(2) 0.0038(2) -0.0021(2)
    O2 0.0132(3) 0.0228(3) 0.0166(3) -0.0040(2) 0.0039(2) -0.0049(2)
    O3 0.0116(3) 0.0226(3) 0.0186(3) 0.0009(2) 0.0045(2) -0.0035(2)
    O4 0.0142(3) 0.0253(4) 0.0187(3) -0.0046(2) 0.0017(2) -0.0060(3)
    N1 0.0103(3) 0.0188(4) 0.0152(3) -0.0015(2) 0.0027(2) -0.0035(3)
    N2 0.0116(3) 0.0161(3) 0.0141(3) -0.0019(2) 0.0016(2) -0.0008(2)
    C1 0.0126(3) 0.0224(4) 0.0149(3) -0.0037(3) 0.0043(3) 0.0006(3)
    C2 0.0143(4) 0.0223(4) 0.0139(3) -0.0030(3) 0.0044(3) -0.0002(3)
    C3 0.0113(3) 0.0161(4) 0.0149(3) -0.0001(3) 0.0025(3) -0.0004(3)
    C4 0.0121(3) 0.0178(4) 0.0157(3) -0.0022(3) 0.0046(3) -0.0008(3)
    C5 0.0125(3) 0.0176(4) 0.0140(3) -0.0012(3) 0.0043(3) -0.0002(3)
    C6 0.0105(3) 0.0155(4) 0.0135(3) -0.0010(3) 0.0018(2) 0.0008(3)
    C7 0.0115(3) 0.0150(4) 0.0132(3) -0.0004(3) 0.0022(2) 0.0022(3)
    C8 0.0119(3) 0.0153(4) 0.0139(3) -0.0003(3) 0.0025(2) -0.0010(3)
    C9 0.0112(3) 0.0136(4) 0.0134(3) -0.0002(3) 0.0022(2) 0.0001(3)
    C10 0.0117(3) 0.0151(4) 0.0130(3) 0.0009(3) 0.0036(2) 0.0011(3)
    C11 0.0151(4) 0.0152(4) 0.0138(3) -0.0010(3) 0.0035(3) -0.0010(3)
    C12 0.0136(3) 0.0160(4) 0.0135(3) -0.0025(3) 0.0015(3) 0.0005(3)
    C13 0.0112(3) 0.0179(4) 0.0176(4) -0.0004(3) 0.0028(3) -0.0017(3)
    C14 0.0122(3) 0.0158(4) 0.0168(4) 0.0002(3) 0.0030(3) -0.0026(3)
    C15 0.0145(4) 0.0278(5) 0.0210(4) -0.0049(3) 0.0008(3) -0.0033(4)
_geom_special_details
;
All e.s.d.'s (except the e.s.d. in the dihedral angle between two l.s. planes)
are estimated using the full covariance matrix. The cell e.s.d.'s are taken
into account individually in the estimation of e.s.d.'s in distances, angles
and torsion angles; correlations between e.s.d.'s in cell parameters are only
used when they are defined by crystal symmetry. An approximate (isotropic)
treatment of cell e.s.d.'s is used for estimating e.s.d.'s involving l.s.
planes.
;
loop_
    _geom_bond_atom_site_label_1
    _geom_bond_atom_site_label_2
    _geom_bond_site_symmetry_2
    _geom_bond_distance
    _geom_bond_publ_flag
    O1 C7 . 1.2375(11) ?
    O2 C3 . 1.3525(10) ?
    O2 H1O2 . 0.915(18) ?
    O3 C10 . 1.3610(10) ?
    O3 H1O3 . 0.866(19) ?
    O4 C12 . 1.3568(10) ?
    O4 C15 . 1.4329(12) ?
    N1 C7 . 1.3571(11) ?
    N1 N2 . 1.3756(10) ?
    N1 H1N1 . 0.858(16) ?
    N2 C8 . 1.2907(11) ?
    C1 C2 . 1.3885(12) ?
    C1 C6 . 1.4008(12) ?
    C1 H1A . 0.9500 ?
    C2 C3 . 1.3971(12) ?
    C2 H2A . 0.9500 ?
    C3 C4 . 1.3997(12) ?
    C4 C5 . 1.3864(12) ?
    C4 H4A . 0.9500 ?
    C5 C6 . 1.3979(12) ?
    C5 H5A . 0.9500 ?
    C6 C7 . 1.4849(12) ?
    C8 C9 . 1.4487(11) ?
    C8 H8A . 0.9500 ?
    C9 C14 . 1.4009(12) ?
    C9 C10 . 1.4166(12) ?
    C10 C11 . 1.3862(12) ?
    C11 C12 . 1.3990(12) ?
    C11 H11A . 0.9500 ?
    C12 C13 . 1.3992(13) ?
    C13 C14 . 1.3865(12) ?
    C13 H13A . 0.9500 ?
    C14 H14A . 0.9500 ?
    C15 H15A . 0.9800 ?
    C15 H15B . 0.9800 ?
    C15 H15C . 0.9800 ?
loop_
    _geom_angle_atom_site_label_1
    _geom_angle_atom_site_label_2
    _geom_angle_atom_site_label_3
    _geom_angle_site_symmetry_1
    _geom_angle_site_symmetry_3
    _geom_angle
    _geom_angle_publ_flag
    C3 O2 H1O2 . . 111.6(11) ?
    C10 O3 H1O3 . . 107.8(12) ?
    C12 O4 C15 . . 117.28(7) ?
    C7 N1 N2 . . 119.35(7) ?
    C7 N1 H1N1 . . 122.1(10) ?
    N2 N1 H1N1 . . 118.5(10) ?
    C8 N2 N1 . . 115.92(7) ?
    C2 C1 C6 . . 120.29(8) ?
    C2 C1 H1A . . 119.9 ?
    C6 C1 H1A . . 119.9 ?
    C1 C2 C3 . . 120.27(8) ?
    C1 C2 H2A . . 119.9 ?
    C3 C2 H2A . . 119.9 ?
    O2 C3 C2 . . 118.12(8) ?
    O2 C3 C4 . . 122.18(8) ?
    C2 C3 C4 . . 119.70(8) ?
    C5 C4 C3 . . 119.76(8) ?
    C5 C4 H4A . . 120.1 ?
    C3 C4 H4A . . 120.1 ?
    C4 C5 C6 . . 120.91(8) ?
    C4 C5 H5A . . 119.5 ?
    C6 C5 H5A . . 119.5 ?
    C5 C6 C1 . . 119.05(8) ?
    C5 C6 C7 . . 117.28(7) ?
    C1 C6 C7 . . 123.67(8) ?
    O1 C7 N1 . . 121.15(8) ?
    O1 C7 C6 . . 122.80(8) ?
    N1 C7 C6 . . 116.04(7) ?
    N2 C8 C9 . . 121.03(8) ?
    N2 C8 H8A . . 119.5 ?
    C9 C8 H8A . . 119.5 ?
    C14 C9 C10 . . 118.30(8) ?
    C14 C9 C8 . . 119.27(8) ?
    C10 C9 C8 . . 122.40(8) ?
    O3 C10 C11 . . 118.44(8) ?
    O3 C10 C9 . . 121.49(8) ?
    C11 C10 C9 . . 120.07(8) ?
    C10 C11 C12 . . 120.21(8) ?
    C10 C11 H11A . . 119.9 ?
    C12 C11 H11A . . 119.9 ?
    O4 C12 C11 . . 114.94(8) ?
    O4 C12 C13 . . 124.33(8) ?
    C11 C12 C13 . . 120.73(8) ?
    C14 C13 C12 . . 118.49(8) ?
    C14 C13 H13A . . 120.8 ?
    C12 C13 H13A . . 120.8 ?
    C13 C14 C9 . . 122.16(8) ?
    C13 C14 H14A . . 118.9 ?
    C9 C14 H14A . . 118.9 ?
    O4 C15 H15A . . 109.5 ?
    O4 C15 H15B . . 109.5 ?
    H15A C15 H15B . . 109.5 ?
    O4 C15 H15C . . 109.5 ?
    H15A C15 H15C . . 109.5 ?
    H15B C15 H15C . . 109.5 ?
loop_
    _geom_torsion_atom_site_label_1
    _geom_torsion_atom_site_label_2
    _geom_torsion_atom_site_label_3
    _geom_torsion_atom_site_label_4
    _geom_torsion_site_symmetry_1
    _geom_torsion_site_symmetry_2
    _geom_torsion_site_symmetry_3
    _geom_torsion_site_symmetry_4
    _geom_torsion
    _geom_torsion_publ_flag
    C7 N1 N2 C8 . . . . -169.85(8) ?
    C6 C1 C2 C3 . . . . 0.66(14) ?
    C1 C2 C3 O2 . . . . -179.55(8) ?
    C1 C2 C3 C4 . . . . 0.73(14) ?
    O2 C3 C4 C5 . . . . 178.60(8) ?
    C2 C3 C4 C5 . . . . -1.68(14) ?
    C3 C4 C5 C6 . . . . 1.27(13) ?
    C4 C5 C6 C1 . . . . 0.11(13) ?
    C4 C5 C6 C7 . . . . -178.74(8) ?
    C2 C1 C6 C5 . . . . -1.08(14) ?
    C2 C1 C6 C7 . . . . 177.70(9) ?
    N2 N1 C7 O1 . . . . -0.48(13) ?
    N2 N1 C7 C6 . . . . 178.13(7) ?
    C5 C6 C7 O1 . . . . 28.68(13) ?
    C1 C6 C7 O1 . . . . -150.12(9) ?
    C5 C6 C7 N1 . . . . -149.91(8) ?
    C1 C6 C7 N1 . . . . 31.29(12) ?
    N1 N2 C8 C9 . . . . -179.89(8) ?
    N2 C8 C9 C14 . . . . 179.21(8) ?
    N2 C8 C9 C10 . . . . 1.28(13) ?
    C14 C9 C10 O3 . . . . 178.72(8) ?
    C8 C9 C10 O3 . . . . -3.34(13) ?
    C14 C9 C10 C11 . . . . -1.39(13) ?
    C8 C9 C10 C11 . . . . 176.55(8) ?
    O3 C10 C11 C12 . . . . -178.13(8) ?
    C9 C10 C11 C12 . . . . 1.98(13) ?
    C15 O4 C12 C11 . . . . 174.52(8) ?
    C15 O4 C12 C13 . . . . -5.41(13) ?
    C10 C11 C12 O4 . . . . 179.35(8) ?
    C10 C11 C12 C13 . . . . -0.72(13) ?
    O4 C12 C13 C14 . . . . 178.82(8) ?
    C11 C12 C13 C14 . . . . -1.10(13) ?
    C12 C13 C14 C9 . . . . 1.70(14) ?
    C10 C9 C14 C13 . . . . -0.47(13) ?
    C8 C9 C14 C13 . . . . -178.48(8) ?
loop_
    _geom_hbond_atom_site_label_D
    _geom_hbond_atom_site_label_H
    _geom_hbond_atom_site_label_A
    _geom_hbond_site_symmetry_A
    _geom_hbond_distance_DH
    _geom_hbond_distance_HA
    _geom_hbond_distance_DA
    _geom_hbond_angle_DHA
    _geom_hbond_publ_flag
    N1 H1N1 O3 4_566 0.859(15) 2.342(15) 3.0800(10) 144.3(14) yes
    O3 H1O3 N2 . 0.866(18) 1.851(18) 2.6271(10) 148.3(17) yes
    O2 H1O2 O1 2_656 0.914(18) 1.766(18) 2.6713(9) 170.3(16) yes
    C5 H5A O2 4_575 0.95 2.54 3.2036(11) 128 yes
    C15 H15A O1 2_545 0.98 2.53 3.2646(12) 132 yes
_iucr_refine_instructions_details
;
TITL lig4_0m in P2(1)/c (100K)
CELL 0.71073  15.1982   8.2416  10.7900  90.000 101.173  90.000
ZERR    4.00   0.0002   0.0001   0.0001   0.000   0.001   0.000
LATT  1
SYMM -X, 0.5+Y, 0.5-Z
SFAC C H N O
UNIT 60 56 8 16
TEMP -173.000
SIZE 0.176 0.279 0.432
L.S. 10
OMIT -4 68
OMIT 1 0 0
OMIT -8 9 5
BOND $H
FMAP 2 2 60
PLAN 20
ACTA
CONF
WGHT    0.062100    0.405900
FVAR       0.55876
O1    4    0.317229    0.318820    0.551714    11.00000    0.01245    0.02206 =
         0.01579   -0.00207    0.00378    0.00043
O2    4    0.519661    0.764373    0.997367    11.00000    0.01316    0.02284 =
         0.01661   -0.00492    0.00389   -0.00401
O3    4    0.098413    0.096652    0.362223    11.00000    0.01161    0.02256 =
         0.01858   -0.00354    0.00449    0.00095
O4    4   -0.205193   -0.022727    0.216277    11.00000    0.01419    0.02530 =
         0.01867   -0.00603    0.00170   -0.00462
N1    3    0.199654    0.386544    0.641368    11.00000    0.01033    0.01876 =
         0.01523   -0.00353    0.00271   -0.00149
N2    3    0.141566    0.299616    0.552012    11.00000    0.01156    0.01615 =
         0.01415   -0.00080    0.00157   -0.00186
C1    1    0.329555    0.515257    0.855177    11.00000    0.01260    0.02241 =
         0.01489    0.00058    0.00428   -0.00373
AFIX  43
H1A   2    0.278043    0.468187    0.878431    11.00000   -1.20000
AFIX   0
C2    1    0.388460    0.606477    0.942525    11.00000    0.01428    0.02234 =
         0.01390   -0.00024    0.00443   -0.00298
AFIX  43
H2A   2    0.377419    0.620603    1.025550    11.00000   -1.20000
AFIX   0
C3    1    0.463902    0.677572    0.908811    11.00000    0.01126    0.01613 =
         0.01490   -0.00041    0.00246   -0.00005
C4    1    0.479390    0.658028    0.785971    11.00000    0.01212    0.01777 =
         0.01569   -0.00085    0.00456   -0.00218
AFIX  43
H4A   2    0.529683    0.708455    0.761773    11.00000   -1.20000
AFIX   0
C5    1    0.421065    0.564810    0.699740    11.00000    0.01246    0.01762 =
         0.01396   -0.00018    0.00428   -0.00122
AFIX  43
H5A   2    0.432442    0.549986    0.616959    11.00000   -1.20000
AFIX   0
C6    1    0.345748    0.492327    0.732918    11.00000    0.01051    0.01549 =
         0.01347    0.00083    0.00185   -0.00096
C7    1    0.288001    0.391737    0.635494    11.00000    0.01155    0.01502 =
         0.01321    0.00224    0.00216   -0.00039
C8    1    0.057291    0.319758    0.551584    11.00000    0.01188    0.01534 =
         0.01395   -0.00103    0.00251   -0.00029
AFIX  43
H8A   2    0.039336    0.391583    0.610921    11.00000   -1.20000
AFIX   0
C9    1   -0.010350    0.234546    0.462029    11.00000    0.01123    0.01360 =
         0.01343    0.00013    0.00217   -0.00017
C10   1    0.011790    0.123354    0.372743    11.00000    0.01168    0.01512 =
         0.01301    0.00113    0.00361    0.00088
C11   1   -0.055395    0.038545    0.293666    11.00000    0.01506    0.01518 =
         0.01378   -0.00096    0.00352   -0.00101
AFIX  43
H11A  2   -0.040249   -0.038451    0.235711    11.00000   -1.20000
AFIX   0
C12   1   -0.145435    0.065984    0.298939    11.00000    0.01359    0.01603 =
         0.01353    0.00051    0.00148   -0.00245
C13   1   -0.169022    0.177566    0.384642    11.00000    0.01124    0.01785 =
         0.01755   -0.00170    0.00279   -0.00039
AFIX  43
H13A  2   -0.230192    0.197618    0.387243    11.00000   -1.20000
AFIX   0
C14   1   -0.101089    0.258202    0.465687    11.00000    0.01223    0.01578 =
         0.01680   -0.00257    0.00302    0.00016
AFIX  43
H14A  2   -0.116586    0.331917    0.525668    11.00000   -1.20000
AFIX   0
C15   1   -0.297787   -0.010428    0.225282    11.00000    0.01451    0.02777 =
         0.02097   -0.00331    0.00079   -0.00490
AFIX 137
H15A  2   -0.333363   -0.085411    0.165053    11.00000   -1.50000
H15B  2   -0.318690    0.100846    0.205757    11.00000   -1.50000
H15C  2   -0.304639   -0.038308    0.311196    11.00000   -1.50000
AFIX   0
H1N1  2    0.178529    0.436263    0.699122    11.00000    0.02878
H1O3  2    0.132412    0.155032    0.418903    11.00000    0.04742
H1O2  2    0.572252    0.788467    0.972163    11.00000    0.03927
HKLF 4 1 0 0 1 0 -1 0 1 0 0
REM  lig4_0m in P2(1)/c (100K)
REM R1 =  0.0427 for   4446 Fo > 4sig(Fo)  and  0.0530 for all   5357 data
REM    203 parameters refined using      0 restraints
END
WGHT      0.0621      0.4057
REM Highest difference peak  0.504,  deepest hole -0.257,  1-sigma level  0.063
Q1    1  -0.0212  0.0801  0.3320  11.00000  0.05    0.50
Q2    1   0.4653  0.6713  0.8432  11.00000  0.05    0.49
Q3    1   0.3195  0.4405  0.6887  11.00000  0.05    0.49
Q4    1   0.0025  0.1711  0.4190  11.00000  0.05    0.48
Q5    1  -0.0999  0.0566  0.2964  11.00000  0.05    0.45
Q6    1  -0.0589  0.2407  0.4605  11.00000  0.05    0.44
Q7    1   0.3396  0.4938  0.7941  11.00000  0.05    0.44
Q8    1   0.0247  0.2791  0.5015  11.00000  0.05    0.44
Q9    1  -0.1602  0.1193  0.3391  11.00000  0.05    0.43
Q10   1   0.3599  0.5656  0.8967  11.00000  0.05    0.43
Q11   1  -0.1341  0.2269  0.4244  11.00000  0.05    0.40
Q12   1   0.4470  0.6247  0.7404  11.00000  0.05    0.40
Q13   1   0.3803  0.5353  0.7192  11.00000  0.05    0.40
Q14   1   0.2425  0.3889  0.6372  11.00000  0.05    0.38
Q15   1   0.0990  0.3016  0.5580  11.00000  0.05    0.38
Q16   1   0.4237  0.6399  0.9147  11.00000  0.05    0.36
Q17   1   0.0552  0.1187  0.3640  11.00000  0.05    0.33
Q18   1   0.3027  0.3393  0.5942  11.00000  0.05    0.30
Q19   1   0.4981  0.7224  0.9459  11.00000  0.05    0.27
Q20   1   0.1551  0.2637  0.5018  11.00000  0.05    0.25
;
data_global
_journal_date_recd_electronic     2012-06-15
_journal_date_accepted     2012-06-15
_journal_name_full     'Acta Crystallographica, Section E'
_journal_year     2012
_journal_volume     68
_journal_issue      7
_journal_page_first     o2279
_journal_page_last     o2279
_journal_paper_category     QO
_journal_paper_doi     10.1107/S1600536812027201
_journal_coeditor_code     HB6854
_publ_contact_author_name     'Hoong-Kun Fun'
_publ_contact_author_address
;
X-ray Crystallography Unit
School of Physics
Universiti Sains Malaysia
11800 USM, Penang
Malaysia
;
_publ_contact_author_email     'hkfun@usm.my'
_publ_contact_author_fax     '604 6579150'
_publ_contact_author_phone     '604 6533652'
_publ_section_title
;
(<i>E</i>)-4-Hydroxy-<i>N</i>'-(2-hydroxy-4-methoxybenzylidene)benzohydrazide
;
loop_
    _publ_author_name
    _publ_author_footnote
    _publ_author_address
    'Rassem, Hesham Hussein' .
;
School of Chemical Sciences
Universiti Sains Malaysia
11800 USM, Penang
Malaysia
;
    'Salhin, Abdussalam'
;
Additional correspondence author, e-mail: abdussalam@usm.my.
;
;
School of Chemical Sciences
Universiti Sains Malaysia
11800 USM, Penang
Malaysia
;
    'Bin Salleh, Baharuddin' .
;
School of Biological Sciences
Universiti Sains Malaysia
11800 USM, Penang
Malaysia
;
    'Rosli, Mohd Mustaqim' .
;
X-ray Crystallography Unit
School of Physics
Universiti Sains Malaysia
11800 USM, Penang
Malaysia
;
    'Fun, Hoong-Kun'
;
Thomson Reuters ResearcherID: A-3561-2009.
;
;
X-ray Crystallography Unit
School of Physics
Universiti Sains Malaysia
11800 USM, Penang
Malaysia
;
