# Supplementary material for: (E)-4-Hy­droxy-N′-(2-hy­droxy-4-meth­oxy­benzyl­idene)benzohydrazide
Source: Acta Crystallogr Sect E Struct Rep Online. 2012 Jun 30;68(Pt 7):o2279. doi: 10.1107/S1600536812027201 (PMC3394058; doi:10.1107/S1600536812027201)
Supplement: Supplementary file 2 [file e-68-o2279-Isup2.hkl]

# 
# h,k,l, Fc-squared, Fo-squared, sigma(Fo-squared) and status flag 
# 
data_I
_shelx_title ' lig4_0m in P2(1)/c (100K)' 
_shelx_refln_list_code          4 
_shelx_F_calc_maximum      182.89 
_exptl_crystal_F_000       600.00 
_reflns_d_resolution_high  0.6355 
 
loop_ 
 _symmetry_equiv_pos_as_xyz 
 'x, y, z' 
 '-x, y+1/2, -z+1/2' 
 '-x, -y, -z' 
 'x, -y-1/2, z-1/2' 
 
_cell_length_a    15.1982 
_cell_length_b     8.2416 
_cell_length_c    10.7900 
_cell_angle_alpha  90.000 
_cell_angle_beta  101.173 
_cell_angle_gamma  90.000 
 
_shelx_F_squared_multiplier     1.000 
 
loop_ 
 _refln_index_h 
 _refln_index_k 
 _refln_index_l 
 _refln_F_squared_calc 
 _refln_F_squared_meas 
 _refln_F_squared_sigma 
 _refln_observed_status 
   2   0   0      985.34     1028.12     10.72 o 
   3   0   0       82.44       66.20      3.25 o 
   4   0   0       17.44       21.33      1.48 o 
   5   0   0     2335.51     2446.57     34.56 o 
   6   0   0     6039.75     6813.47     69.74 o 
   7   0   0        2.40        1.26      0.79 o 
   8   0   0      960.62      986.00     12.41 o 
   9   0   0      249.79      312.48      6.09 o 
  10   0   0     1581.17     1639.42     22.23 o 
  11   0   0       77.47       84.05      3.44 o 
  12   0   0       35.22       33.70      6.18 o 
  13   0   0      115.10      132.51      5.16 o 
  14   0   0       12.92        7.16      1.25 o 
  15   0   0      447.13      401.79      7.06 o 
  16   0   0      164.73      139.17      4.85 o 
  17   0   0       18.52       22.49      3.95 o 
  19   0   0      621.70      612.97     20.26 o 
  20   0   0      237.20      248.30     12.66 o 
   1   1   0     1611.29     1638.17      8.21 o 
   2   1   0      234.06      222.26      5.30 o 
   3   1   0     1029.39     1143.52      7.29 o 
   4   1   0     2417.36     2548.41     14.38 o 
   5   1   0        0.68        2.26      0.23 o 
   6   1   0      144.21      144.16      1.52 o 
   7   1   0      789.89      824.93      5.36 o 
   8   1   0       39.72       45.74      1.07 o 
   9   1   0      182.59      215.14      2.53 o 
  10   1   0      133.52      135.94      2.05 o 
  11   1   0       72.61       87.33      1.71 o 
  12   1   0      208.73      182.77      2.61 o 
  13   1   0      278.45      257.51      3.74 o 
  14   1   0      227.67      203.54      2.98 o 
  15   1   0       10.71        9.36      1.23 o 
  16   1   0       36.16       36.77      2.57 o 
  17   1   0      198.94      216.82      6.98 o 
  18   1   0       74.87       68.63      3.24 o 
  19   1   0       32.64       43.89      6.33 o 
  20   1   0       51.06       65.13      6.82 o 
  21   1   0       21.56       28.26      5.28 o 
  22   1   0        4.97        2.09      1.79 o 
   0   2   0       60.35       43.77      0.82 o 
   1   2   0       62.35       72.12      0.73 o 
   2   2   0     8560.24     8513.29     49.09 o 
   3   2   0     3939.26     4025.16     33.73 o 
   4   2   0     1010.69     1151.08      8.08 o 
   5   2   0     1120.96     1187.51      6.93 o 
   6   2   0      622.93      648.72      5.06 o 
   7   2   0      240.86      306.13      2.54 o 
   8   2   0     1619.47     1813.98      9.08 o 
   9   2   0       33.44       44.61      0.97 o 
  10   2   0        1.27        3.82      0.46 o 
  11   2   0       73.06       66.07      1.25 o 
  12   2   0      100.58       92.98      1.97 o 
  13   2   0      586.18      582.07      4.94 o 
  14   2   0      363.49      309.28      4.50 o 
  15   2   0        3.33        4.18      1.71 o 
  16   2   0       24.92       28.57      4.36 o 
  17   2   0       47.22       52.36      5.86 o 
  18   2   0        4.03       -0.33      2.21 o 
  19   2   0      138.82      142.13      8.57 o 
  20   2   0      141.09      133.40      6.22 o 
  21   2   0        0.69        0.09      1.90 o 
  22   2   0       85.75      106.35      9.22 o 
  23   2   0        8.98       18.71      4.32 o 
   1   3   0      385.10      361.29      2.22 o 
   2   3   0     2934.14     2979.00     13.97 o 
   3   3   0     1544.01     1685.81      8.54 o 
   4   3   0     1002.46     1102.45      7.86 o 
   5   3   0       91.23      103.64      1.44 o 
   6   3   0      195.51      202.15      2.23 o 
   7   3   0      136.99      142.13      1.80 o 
   8   3   0      552.09      555.88      4.71 o 
   9   3   0     1016.51     1144.26      7.47 o 
  10   3   0        9.65       12.17      0.82 o 
  11   3   0      952.06      951.79      8.09 o 
  12   3   0     3258.85     3064.67     25.97 o 
  13   3   0       55.84       44.99      1.87 o 
  14   3   0      461.93      406.87      8.25 o 
  15   3   0       28.17       15.87      1.38 o 
  16   3   0       11.59        8.83      1.14 o 
  17   3   0      120.96      124.42      7.87 o 
  18   3   0      132.50      142.92      8.71 o 
  19   3   0       38.44       36.00      5.57 o 
  20   3   0       71.52       67.56      7.49 o 
  21   3   0      129.29      126.54     11.67 o 
  22   3   0       62.35       77.33      8.21 o 
   0   4   0      246.12      256.68      2.81 o 
   1   4   0       81.78       65.54      0.91 o 
   2   4   0        1.93        2.50      0.29 o 
   3   4   0       49.68       55.56      0.96 o 
   4   4   0       56.79       40.65      1.03 o 
   5   4   0      321.74      339.60      3.35 o 
   6   4   0      413.14      432.18      3.30 o 
   7   4   0      184.50      230.66      2.77 o 
   8   4   0       23.88       19.26      0.85 o 
   9   4   0      276.59      254.35      3.40 o 
  10   4   0      173.68      167.25      3.60 o 
  11   4   0      164.21      170.14      3.70 o 
  12   4   0       48.31       50.31      4.45 o 
  13   4   0       56.94       57.71      2.76 o 
  14   4   0       52.18       52.32      3.09 o 
  15   4   0       12.24       11.56      1.60 o 
  16   4   0       12.09       11.98      1.61 o 
  17   4   0       20.67       20.74      1.81 o 
  18   4   0        0.05        0.95      2.60 o 
  19   4   0       11.31       21.07      4.81 o 
  20   4   0       15.91       22.55      4.91 o 
  21   4   0        0.37       -0.89      2.53 o 
  22   4   0        3.58        2.19      2.76 o 
   1   5   0      104.53      116.96      1.61 o 
   2   5   0      195.78      216.37      1.93 o 
   3   5   0      365.11      405.07      3.38 o 
   4   5   0     1376.98     1514.17      9.61 o 
   5   5   0        3.82        3.76      0.59 o 
   6   5   0      112.49      139.40      2.26 o 
   7   5   0       86.08      110.83      1.98 o 
   8   5   0      634.14      616.37      6.73 o 
   9   5   0      263.20      246.04      4.68 o 
  10   5   0     1183.82     1117.66     12.07 o 
  11   5   0      320.28      308.67      7.10 o 
  12   5   0       65.12       68.74      5.45 o 
  13   5   0       50.49       49.04      3.00 o 
  14   5   0       47.49       42.93      7.68 o 
  15   5   0       25.05       24.75      2.44 o 
  16   5   0      103.19      103.28      4.14 o 
  17   5   0       10.53        9.83      1.65 o 
  18   5   0        0.02       -0.29      0.88 o 
  19   5   0        2.60        1.33      2.77 o 
  20   5   0       88.77       96.27      8.32 o 
  21   5   0       18.28       21.11      5.05 o 
   0   6   0       62.95       62.57      2.08 o 
   1   6   0      276.00      308.59      3.01 o 
   2   6   0      559.60      553.62      4.67 o 
   3   6   0      155.77      144.22      2.15 o 
   4   6   0       55.69       54.00      1.93 o 
   5   6   0       72.02       71.94      2.50 o 
   6   6   0      805.14      822.58      7.84 o 
   7   6   0      236.33      247.37      4.06 o 
   8   6   0      837.14      801.40      8.29 o 
   9   6   0        1.63        0.56      0.67 o 
  10   6   0      645.73      622.13      9.37 o 
  11   6   0      204.29      193.18      5.98 o 
  12   6   0       36.40       28.72      3.96 o 
  13   6   0       22.38       24.38      2.62 o 
  14   6   0       36.21       34.53      2.87 o 
  15   6   0      127.14      127.05      5.01 o 
  16   6   0       19.34       17.41      2.52 o 
  17   6   0       71.98       81.12      4.07 o 
  18   6   0        9.05        9.23      1.90 o 
  19   6   0        0.79        0.65      1.12 o 
  20   6   0       38.08       37.45      6.48 o 
   1   7   0        0.39        1.84      0.56 o 
   2   7   0       51.56       49.91      1.76 o 
   3   7   0       16.65       14.20      1.24 o 
   4   7   0      260.52      262.02      4.52 o 
   5   7   0      266.49      270.95      4.64 o 
   6   7   0      208.77      210.37      4.05 o 
   7   7   0      274.38      267.76      5.33 o 
   8   7   0       54.20       50.75      4.37 o 
   9   7   0       61.07       64.07      2.70 o 
  10   7   0      320.74      334.00      6.23 o 
  11   7   0       12.59       15.22      3.71 o 
  12   7   0       16.71       20.20      2.60 o 
  13   7   0       83.55       87.12      4.43 o 
  14   7   0       40.05       36.97      3.47 o 
  15   7   0      100.96       95.64      4.75 o 
  16   7   0      128.73      116.28      5.23 o 
  17   7   0        5.91        2.73      1.53 o 
  18   7   0        5.67        5.48      1.68 o 
  19   7   0        4.08        2.46      3.54 o 
   0   8   0       45.42       45.92      2.48 o 
   1   8   0        0.00        0.27      0.63 o 
   2   8   0       10.72       11.62      1.17 o 
   3   8   0      413.43      412.87      6.28 o 
   4   8   0      218.80      226.99      4.55 o 
   5   8   0       13.46       15.87      1.68 o 
   6   8   0       48.41       41.80      2.61 o 
   7   8   0      158.33      162.33      7.24 o 
   8   8   0      227.07      210.13      6.93 o 
   9   8   0      271.72      248.67      8.16 o 
  10   8   0      922.10      885.61     25.29 o 
  11   8   0      417.53      395.37     10.07 o 
  12   8   0        4.32        5.81      1.86 o 
  14   8   0        4.67        3.79      1.64 o 
  15   8   0        0.18        1.42      1.38 o 
  16   8   0       43.71       42.15      9.98 o 
  17   8   0        0.14        0.88      2.72 o 
  18   8   0       32.07       39.34      6.81 o 
   1   9   0        3.80        2.66      1.01 o 
   2   9   0      103.63      104.23      5.40 o 
   3   9   0      137.20      134.60      4.53 o 
   4   9   0      642.46      668.62     21.21 o 
   5   9   0        0.89        0.22      1.10 o 
   6   9   0       23.97       22.67      3.08 o 
   7   9   0       22.34       25.84      3.19 o 
   8   9   0        6.72        3.43      2.30 o 
   9   9   0        7.03        7.09      1.98 o 
  10   9   0       34.72       34.51      3.61 o 
  11   9   0       29.05       28.97      3.44 o 
  12   9   0       17.26       20.81      3.12 o 
  13   9   0        4.45        3.03      1.66 o 
  14   9   0        0.03        1.29      1.53 o 
  15   9   0       93.15      104.29      8.78 o 
  16   9   0        0.14       -2.44      2.38 o 
   0  10   0      121.51      115.58      7.72 o 
   1  10   0        0.79        0.51      1.73 o 
   2  10   0      389.80      379.69     28.42 o 
   3  10   0       88.70       93.02      4.87 o 
   4  10   0      108.54      110.86      4.39 o 
   5  10   0        4.44        4.10      1.86 o 
   6  10   0       14.35        7.87      2.26 o 
   7  10   0        0.55        1.25      1.55 o 
   8  10   0       24.41       24.26      3.38 o 
   9  10   0        1.77        0.63      1.52 o 
  10  10   0        5.01        7.14      2.23 o 
  11  10   0        0.58        0.29      1.40 o 
  12  10   0       31.26       32.49      4.28 o 
  13  10   0        2.53        3.70      2.68 o 
  14  10   0        1.82        0.58      2.72 o 
   1  11   0      328.68      316.44      9.28 o 
   2  11   0      127.90      130.74     10.50 o 
   3  11   0        2.61        2.38      3.05 o 
   4  11   0       68.69       81.28      7.47 o 
   5  11   0        1.25        1.42      3.19 o 
   6  11   0       77.33       61.54      7.78 o 
   7  11   0       11.66       10.02      2.86 o 
   8  11   0        7.21        3.75      2.04 o 
   9  11   0        0.75        0.98      1.86 o 
  10  11   0       11.67       16.83      3.24 o 
  11  11   0       74.60       65.00      8.36 o 
  12  11   0       51.87       51.89      7.37 o 
   0  12   0       73.02       72.84      6.87 o 
   1  12   0       73.36       75.07      9.36 o 
   2  12   0        5.01        3.42      3.40 o 
   3  12   0        3.68        4.22      3.51 o 
   4  12   0        9.68        5.02      3.80 o 
   5  12   0      116.17      123.25      9.43 o 
   6  12   0        8.20        4.16      3.79 o 
   7  12   0       18.22       15.30      4.88 o 
   8  12   0        1.64        1.42      3.44 o 
 -23   1   1       19.14       18.37      4.59 o 
 -22   1   1       48.18       59.09      8.17 o 
 -21   1   1       33.41       42.86      6.73 o 
 -20   1   1       19.79       25.31      5.35 o 
 -19   1   1       58.36       62.89      4.69 o 
 -18   1   1       50.93       48.90      9.52 o 
 -17   1   1        0.00        0.25      0.72 o 
 -16   1   1       26.60       28.34      2.17 o 
 -15   1   1      108.62      102.70      3.27 o 
 -14   1   1       63.14       45.88      1.29 o 
 -13   1   1      300.12      272.00      3.16 o 
 -12   1   1      122.93      117.76      1.93 o 
 -11   1   1      283.90      313.41      3.18 o 
 -10   1   1       52.40       50.73      0.91 o 
  -9   1   1        0.25        0.13      0.19 o 
  -8   1   1     2847.62     3183.59     18.06 o 
  -7   1   1       86.05      112.84      1.39 o 
  -6   1   1      279.47      293.12      2.44 o 
  -5   1   1       55.27       68.82      0.96 o 
  -4   1   1      732.47      771.48     12.48 o 
  -3   1   1     1299.77     1338.79      8.50 o 
  -2   1   1    11152.97    11148.16    106.69 o 
  -1   1   1       71.94       68.79      0.68 o 
   0   1   1      144.25      111.51      1.91 o 
   1   1   1      440.27      452.29      4.19 o 
   2   1   1      698.99      745.42     11.02 o 
   3   1   1     2487.37     2576.13     24.11 o 
   4   1   1      136.82      141.45      2.25 o 
   5   1   1        4.32        5.34      0.55 o 
   6   1   1      265.98      292.52      3.30 o 
   7   1   1      116.01      109.61      1.75 o 
   8   1   1        3.15        1.26      0.39 o 
   9   1   1       17.29       23.04      1.04 o 
  10   1   1       14.86        8.68      1.18 o 
  11   1   1       77.60       73.57      1.94 o 
  12   1   1     1079.08     1063.91     15.54 o 
  13   1   1     1573.14     1556.37     17.62 o 
  14   1   1      495.05      494.82      7.55 o 
  15   1   1       87.22       93.02      4.19 o 
  16   1   1       34.30       37.90      2.26 o 
  17   1   1       15.99       15.23      1.62 o 
  18   1   1      152.79      167.70      6.09 o 
  19   1   1       40.06       46.45      6.36 o 
  22   1   1       71.70      107.86      8.76 o 
 -23   2   1       10.64        9.80      3.88 o 
 -22   2   1        5.09        5.68      3.34 o 
 -21   2   1        3.59        5.55      2.40 o 
 -20   2   1      253.46      288.17     14.64 o 
 -19   2   1        4.56        2.03      2.12 o 
 -18   2   1       58.64       63.18      4.33 o 
 -17   2   1       13.22       13.82      3.37 o 
 -16   2   1       38.50       38.49      2.93 o 
 -15   2   1       39.38       33.04      2.22 o 
 -14   2   1      272.12      229.84      4.73 o 
 -13   2   1      173.55      165.05      2.59 o 
 -12   2   1      994.01     1029.52      6.33 o 
 -11   2   1        5.52        4.06      0.43 o 
 -10   2   1      436.89      474.94      3.78 o 
  -9   2   1       12.52       19.39      0.68 o 
  -8   2   1      305.25      286.65      2.85 o 
  -7   2   1      975.65     1038.31      7.62 o 
  -6   2   1       64.47       73.02      1.27 o 
  -5   2   1        4.57        7.85      0.45 o 
  -4   2   1       26.52       32.85      0.65 o 
  -3   2   1      139.36      155.19      1.43 o 
  -2   2   1      173.42      170.64      1.36 o 
  -1   2   1      529.94      531.17      2.69 o 
   0   2   1     3445.26     3389.78     17.81 o 
   1   2   1    28589.73    26377.65    208.98 o 
   2   2   1     2795.61     2798.64     17.73 o 
   3   2   1       36.77       48.10      0.81 o 
   4   2   1      717.50      733.06      7.99 o 
   5   2   1      239.12      260.63      2.76 o 
   6   2   1      256.87      275.56      2.77 o 
   7   2   1     2556.74     2700.82     15.11 o 
   8   2   1       38.97       53.69      1.17 o 
   9   2   1        2.74        5.15      0.56 o 
  10   2   1       84.09       64.40      1.47 o 
  11   2   1      197.59      196.63      2.70 o 
  12   2   1      873.69      825.47      7.76 o 
  13   2   1       67.61       51.77      1.61 o 
  14   2   1        4.30        2.54      0.60 o 
  15   2   1      162.27      168.50      4.39 o 
  16   2   1       74.12       69.16      3.75 o 
  17   2   1       21.20       14.26      3.63 o 
  18   2   1       28.62       30.01      4.92 o 
  19   2   1        0.22        0.35      1.41 o 
  20   2   1      121.30      118.99      5.66 o 
  21   2   1       12.61       20.26      4.15 o 
  22   2   1       37.50       50.66      7.54 o 
 -23   3   1        7.99        7.93      3.59 o 
 -22   3   1      200.64      233.88     14.20 o 
 -21   3   1      312.05      335.20     16.96 o 
 -20   3   1       50.62       74.12      5.32 o 
 -19   3   1       33.11       40.85      5.85 o 
 -18   3   1       68.05       67.91      6.05 o 
 -17   3   1        2.00        2.87      2.40 o 
 -16   3   1      221.10      191.26      9.14 o 
 -15   3   1      100.24       78.27      2.55 o 
 -14   3   1        8.17        5.15      0.94 o 
 -13   3   1      559.78      557.05      6.73 o 
 -12   3   1      462.81      463.30      5.27 o 
 -11   3   1       72.24       87.85      1.74 o 
 -10   3   1      265.75      274.50      3.07 o 
  -9   3   1      106.96      120.69      1.75 o 
  -8   3   1      497.01      536.47      4.70 o 
  -7   3   1      190.65      159.83      1.96 o 
  -6   3   1        2.91        1.01      0.23 o 
  -5   3   1        1.98       -0.41      0.20 o 
  -4   3   1      279.32      335.13      2.52 o 
  -3   3   1      463.95      487.70      2.66 o 
  -2   3   1       69.74       67.99      0.75 o 
  -1   3   1     2317.81     2339.39      9.55 o 
   0   3   1      572.64      567.13      2.97 o 
   1   3   1      587.27      557.24      3.46 o 
   2   3   1     3344.10     3554.93     15.75 o 
   3   3   1      575.53      599.60      4.90 o 
   4   3   1      151.89      154.57      2.25 o 
   5   3   1     5989.11     6689.25     64.55 o 
   6   3   1      126.20      121.63      3.04 o 
   7   3   1      464.58      526.61      4.29 o 
   8   3   1      375.36      354.03      3.43 o 
   9   3   1       34.86       35.96      1.18 o 
  10   3   1        2.92        4.32      0.69 o 
  11   3   1     4910.23     4729.85     36.58 o 
  12   3   1      267.36      244.93      4.93 o 
  13   3   1      146.27      128.11      3.13 o 
  14   3   1       61.52       54.27      4.16 o 
  15   3   1       30.50       25.96      1.73 o 
  16   3   1       55.41       58.75      2.43 o 
  17   3   1      401.82      418.89     14.86 o 
  18   3   1       34.06       30.97      5.14 o 
  19   3   1      151.90      168.99      9.93 o 
  20   3   1        2.15        4.32      3.09 o 
  21   3   1       11.25       18.29      3.02 o 
 -22   4   1       19.66       29.39      6.36 o 
 -21   4   1        6.83        5.31      3.25 o 
 -20   4   1      321.52      342.94     15.52 o 
 -19   4   1        0.34        1.83      2.78 o 
 -18   4   1       24.97       37.69      5.64 o 
 -17   4   1       67.72       69.74      6.26 o 
 -16   4   1      144.55      155.81      4.54 o 
 -15   4   1       15.02       14.52      1.73 o 
 -14   4   1        0.12        0.59      0.80 o 
 -13   4   1      224.82      212.52      4.75 o 
 -12   4   1      592.31      575.26      8.35 o 
 -11   4   1       21.86       22.80      2.00 o 
 -10   4   1       60.18       58.72      1.81 o 
  -9   4   1        0.45        0.07      0.41 o 
  -8   4   1      149.17      138.13      1.56 o 
  -7   4   1      244.31      251.19      2.14 o 
  -6   4   1      572.95      611.15      3.73 o 
  -5   4   1      507.67      543.00      3.81 o 
  -4   4   1       66.16       70.68      1.05 o 
  -3   4   1       59.83       66.45      0.93 o 
  -2   4   1      933.62     1024.24      4.72 o 
  -1   4   1     1388.90     1452.47      6.56 o 
   0   4   1        0.60        1.54      0.27 o 
   1   4   1      332.39      356.65      2.32 o 
   2   4   1      256.43      253.73      2.75 o 
   3   4   1     1235.14     1294.00      7.46 o 
   4   4   1        8.10        7.36      0.60 o 
   5   4   1     1029.89     1117.52      8.43 o 
   6   4   1      491.55      522.26      4.69 o 
   7   4   1     1225.92     1200.80     19.37 o 
   8   4   1      348.62      319.93      5.94 o 
   9   4   1      113.89      112.08      3.51 o 
  10   4   1       81.56       68.29      2.44 o 
  11   4   1      203.84      184.78      4.01 o 
  12   4   1       19.74       21.22      2.15 o 
  13   4   1       11.53        9.29      1.26 o 
  14   4   1       10.60        9.66      1.49 o 
  15   4   1       24.07       21.40      2.09 o 
  16   4   1       25.54       26.40      3.38 o 
  17   4   1        9.79        8.98      2.19 o 
  18   4   1        0.63        1.77      0.90 o 
  19   4   1        3.50        5.24      3.19 o 
  20   4   1        3.00        3.32      2.98 o 
  21   4   1      153.34      168.39     10.73 o 
  22   4   1        9.27       13.91      4.33 o 
 -21   5   1       19.11       20.15      3.46 o 
 -20   5   1        9.60        4.49      2.20 o 
 -19   5   1       38.95       48.56      6.76 o 
 -18   5   1        0.95        1.69      2.59 o 
 -17   5   1      172.67      195.10      9.53 o 
 -16   5   1      170.55      171.88      5.38 o 
 -15   5   1       14.16       14.12      2.96 o 
 -14   5   1      129.51      122.36      4.46 o 
 -13   5   1      221.46      227.83      6.10 o 
 -12   5   1      161.48      168.83      5.15 o 
 -11   5   1     1976.51     1947.89     20.93 o 
 -10   5   1      132.12      123.08      3.73 o 
  -9   5   1      842.34      827.27      8.30 o 
  -8   5   1        3.30        3.09      0.56 o 
  -7   5   1       40.34       40.41      1.57 o 
  -6   5   1      289.28      292.40      2.78 o 
  -5   5   1     1559.57     1635.50      9.41 o 
  -4   5   1      187.60      186.55      2.20 o 
  -3   5   1      162.54      188.52      1.92 o 
  -2   5   1       98.15      101.43      1.38 o 
  -1   5   1      108.59       92.62      1.25 o 
   0   5   1      797.07      796.17      4.59 o 
   1   5   1      980.49     1027.77      5.73 o 
   2   5   1     1238.88     1262.25      6.50 o 
   3   5   1       28.76       38.05      1.17 o 
   4   5   1     1265.18     1305.27      8.68 o 
   5   5   1       27.21       34.96      1.26 o 
   6   5   1       42.77       40.60      1.35 o 
   7   5   1      123.46      138.57      2.32 o 
   8   5   1      565.54      539.03      5.94 o 
   9   5   1      957.99      978.39     12.95 o 
  10   5   1        5.53        7.84      1.22 o 
  11   5   1      139.44      133.10      3.66 o 
  12   5   1      189.47      187.97      6.60 o 
  13   5   1        6.62        7.52      1.57 o 
  14   5   1       78.84       64.87      3.37 o 
  15   5   1        5.12        0.49      1.04 o 
  16   5   1        0.20        1.29      2.39 o 
  17   5   1       51.70       54.44      3.19 o 
  18   5   1        5.19        4.47      1.32 o 
  19   5   1       11.89        9.82      1.69 o 
  20   5   1       97.56      112.96      9.08 o 
  21   5   1      158.71      185.68     11.58 o 
 -21   6   1        3.98        6.65      3.62 o 
 -20   6   1       62.19       74.63     12.53 o 
 -19   6   1       17.83       13.04      4.16 o 
 -18   6   1       28.38       30.43      2.98 o 
 -17   6   1       15.78       13.52      2.17 o 
 -16   6   1        0.09        0.88      1.79 o 
 -15   6   1       19.27       19.65      2.44 o 
 -14   6   1       16.58       16.50      2.24 o 
 -13   6   1        0.77        1.63      1.39 o 
 -12   6   1      215.74      215.25      6.37 o 
 -11   6   1       43.58       44.41      3.14 o 
 -10   6   1     1257.07     1259.26     18.94 o 
  -9   6   1     1095.93     1029.61     20.63 o 
  -8   6   1       98.13       90.91      3.23 o 
  -7   6   1      492.01      477.93      5.86 o 
  -6   6   1      182.94      172.33      4.21 o 
  -5   6   1       50.32       54.76      1.81 o 
  -4   6   1      443.02      496.09      7.31 o 
  -3   6   1      138.33      166.61      2.49 o 
  -2   6   1       13.09       12.52      0.75 o 
  -1   6   1       28.13       27.93      1.06 o 
   0   6   1      223.16      225.46      2.68 o 
   1   6   1      171.10      186.55      2.66 o 
   2   6   1      655.14      712.97      5.95 o 
   3   6   1       98.72      106.85      2.25 o 
   4   6   1       32.67       29.26      1.33 o 
   5   6   1      128.31      143.42      2.81 o 
   6   6   1       42.54       37.76      1.61 o 
   7   6   1      261.69      280.47      4.66 o 
   8   6   1       61.76       51.47      1.93 o 
   9   6   1        4.88        0.85      0.65 o 
  10   6   1      316.00      285.40      5.71 o 
  12   6   1       32.91       27.77      2.77 o 
  13   6   1      218.77      202.08      6.36 o 
  14   6   1        2.44        2.14      1.12 o 
  15   6   1       23.55       22.40      4.77 o 
  16   6   1       84.33       89.69      4.30 o 
  17   6   1      103.45      112.82      9.20 o 
  18   6   1       28.05       25.54      2.71 o 
  19   6   1        6.24        6.75      1.67 o 
  20   6   1       37.75       37.37      6.59 o 
 -19   7   1       10.37        5.90      2.34 o 
 -18   7   1       34.60       36.69      3.50 o 
 -17   7   1        0.00       -1.75      1.12 o 
 -16   7   1       70.83       67.63      4.26 o 
 -15   7   1        9.85        9.61      2.44 o 
 -14   7   1       32.53       34.26      7.74 o 
 -13   7   1       51.65       53.15      3.73 o 
 -12   7   1       33.54       37.70      3.70 o 
 -11   7   1        2.87        3.27      1.24 o 
 -10   7   1        2.93        2.72      1.65 o 
  -9   7   1      520.53      500.34     16.80 o 
  -8   7   1       96.51       82.75      3.05 o 
  -7   7   1      116.45      115.01      3.55 o 
  -6   7   1       13.52       13.23      1.29 o 
  -5   7   1        7.34       10.76      1.20 o 
  -4   7   1       60.75       71.40      2.38 o 
  -3   7   1       56.25       59.68      1.79 o 
  -2   7   1       67.87       68.96      1.79 o 
  -1   7   1       76.16       77.40      1.77 o 
   0   7   1      123.38      127.41      2.25 o 
   1   7   1       60.27       56.80      1.65 o 
   2   7   1       12.56       18.58      1.73 o 
   3   7   1       21.76       21.17      1.98 o 
   4   7   1        9.55       13.09      1.92 o 
   5   7   1      328.50      328.95      5.24 o 
   6   7   1       67.57       66.33      2.39 o 
   7   7   1      178.41      183.99      3.88 o 
   8   7   1       23.75       24.18      1.72 o 
   9   7   1      368.75      373.92      5.70 o 
  10   7   1       34.87       29.88      2.11 o 
  11   7   1      152.97      144.20      5.61 o 
  12   7   1        0.74       -0.50      0.88 o 
  13   7   1       32.01       29.02      8.14 o 
  14   7   1       45.76       43.49      3.46 o 
  15   7   1       41.10       36.08      3.49 o 
  16   7   1       54.12       54.79      5.68 o 
  17   7   1        5.80        4.49      1.63 o 
  18   7   1        1.96        0.90      2.78 o 
  19   7   1       37.98       43.84      7.07 o 
 -18   8   1      122.24      137.93      7.71 o 
 -17   8   1      179.23      187.91     11.71 o 
 -16   8   1      162.94      165.01      6.66 o 
 -15   8   1       30.26       28.00      3.32 o 
 -14   8   1        9.13        4.39      1.78 o 
 -13   8   1       31.40       27.41      3.21 o 
 -12   8   1        5.33        5.85      1.72 o 
 -11   8   1        5.75        5.84      1.84 o 
 -10   8   1      309.45      311.86     15.84 o 
  -9   8   1        0.11       -0.06      1.14 o 
  -8   8   1      133.06      128.22      5.42 o 
  -7   8   1       10.51        8.79      1.92 o 
  -6   8   1       19.98       16.15      2.38 o 
  -5   8   1       23.53       23.76      1.81 o 
  -4   8   1      301.10      315.33      5.38 o 
  -3   8   1       37.32       31.89      1.99 o 
  -2   8   1        1.34        2.43      0.77 o 
  -1   8   1        4.14        4.62      0.90 o 
   0   8   1      327.51      345.00      4.75 o 
   1   8   1       12.63       15.62      1.23 o 
   2   8   1      136.43      134.59      3.50 o 
   3   8   1      233.31      233.36      5.53 o 
   4   8   1        0.27       -0.26      0.83 o 
   5   8   1       74.18       74.42      2.68 o 
   6   8   1       59.14       56.87      3.00 o 
   7   8   1        3.04        1.48      1.02 o 
   8   8   1      153.85      149.43      4.51 o 
   9   8   1      250.44      258.23      7.86 o 
  10   8   1      212.03      225.05      7.44 o 
  11   8   1      161.00      153.05      7.64 o 
  12   8   1       75.77       74.66      4.50 o 
  13   8   1       15.65       14.30      3.25 o 
  14   8   1        3.45        1.17      1.60 o 
  15   8   1      104.56      103.66     10.71 o 
  16   8   1        0.94        1.63      1.47 o 
  17   8   1        3.50        2.05      2.82 o 
  18   8   1       11.94        8.50      3.82 o 
 -17   9   1       25.85       28.70      4.43 o 
 -16   9   1        7.36        5.81      3.71 o 
 -15   9   1        0.32        0.26      1.50 o 
 -14   9   1        5.73        3.97      1.87 o 
 -13   9   1       32.39       35.56      5.07 o 
 -12   9   1        0.17       -0.39      1.24 o 
 -11   9   1        0.39       -1.09      1.23 o 
 -10   9   1       18.66       18.92      2.85 o 
  -9   9   1       25.54       23.91      3.13 o 
  -8   9   1        0.13        0.85      1.37 o 
  -7   9   1        4.82        4.50      1.65 o 
  -6   9   1      123.79      118.72      5.53 o 
  -5   9   1      524.52      505.21     11.50 o 
  -4   9   1      132.75      140.92      4.86 o 
  -3   9   1      557.99      567.08      9.45 o 
  -2   9   1       14.53       13.93      4.55 o 
  -1   9   1       30.01       31.85      2.39 o 
   0   9   1        3.08        3.19      1.04 o 
   1   9   1      374.69      393.10     19.48 o 
   2   9   1      293.18      280.39      8.21 o 
   3   9   1      583.41      577.45      9.70 o 
   4   9   1       11.19        8.79      1.75 o 
   5   9   1       25.21       26.10      2.56 o 
   6   9   1       10.12       15.28      2.07 o 
   7   9   1        3.62        4.23      2.45 o 
   8   9   1       22.75       18.56      2.89 o 
   9   9   1       82.31       76.57      5.02 o 
  10   9   1       10.81        8.47      3.89 o 
  11   9   1       71.11       76.08      5.04 o 
  12   9   1      251.88      252.92      8.52 o 
  13   9   1        2.14        3.09      1.70 o 
  14   9   1        6.58        6.43      2.06 o 
  15   9   1       14.28       20.51      5.19 o 
 -15  10   1       13.00       12.65      5.07 o 
 -14  10   1       52.85       52.66      7.64 o 
 -13  10   1        7.25        5.04      2.69 o 
 -12  10   1       13.00       12.46      5.69 o 
 -11  10   1        1.72        2.79      1.78 o 
 -10  10   1        0.70        1.23      1.51 o 
  -9  10   1       15.48       17.87      2.90 o 
  -8  10   1       13.82       13.42      2.69 o 
  -7  10   1       34.67       34.18      3.96 o 
  -6  10   1       53.89       55.72      4.86 o 
  -5  10   1       15.27       12.75      2.55 o 
  -4  10   1      153.42      145.06      9.33 o 
  -3  10   1       93.70       89.03      4.80 o 
  -2  10   1      365.63      376.08      9.57 o 
  -1  10   1        9.46       12.26      2.41 o 
   0  10   1        2.72        0.41      1.67 o 
   1  10   1       41.02       36.48      3.74 o 
   2  10   1       68.83       68.06      4.32 o 
   3  10   1        0.58        1.25      1.53 o 
   4  10   1       31.53       29.30      3.02 o 
   5  10   1       15.11       17.38      2.27 o 
   6  10   1        0.69        1.68      1.68 o 
   7  10   1       22.86       21.87      3.32 o 
   8  10   1        6.19        6.37      2.15 o 
   9  10   1        2.01       -0.07      1.51 o 
  10  10   1        2.11        0.82      1.54 o 
  11  10   1      112.44      116.94      9.08 o 
  12  10   1       10.57        6.65      2.55 o 
  13  10   1       29.10       33.97      6.00 o 
  14  10   1        3.10        7.36      3.34 o 
 -12  11   1        5.03        5.53      2.79 o 
 -11  11   1       91.86      103.13      8.69 o 
 -10  11   1        3.29        3.00      1.74 o 
  -9  11   1       11.02        4.96      2.26 o 
  -8  11   1       94.59       97.73      5.88 o 
  -7  11   1       54.45       49.56      4.85 o 
  -6  11   1       24.50       24.72      5.34 o 
  -5  11   1       27.72       29.27      5.85 o 
  -4  11   1      188.69      173.86     10.59 o 
  -3  11   1      515.71      484.12     17.35 o 
  -2  11   1        3.11        2.61      3.01 o 
  -1  11   1      230.08      223.50      7.77 o 
   0  11   1        1.12        0.39      1.84 o 
   1  11   1       24.62       19.41      3.18 o 
   2  11   1        0.03       -1.28      1.69 o 
   3  11   1       76.31       81.55     16.42 o 
   4  11   1       10.11        6.17      2.25 o 
   5  11   1        7.20        7.06      3.73 o 
   6  11   1        4.52        1.84      3.07 o 
   7  11   1        6.83        8.09      2.57 o 
   8  11   1       14.28       16.64      3.25 o 
   9  11   1        3.74        2.03      1.84 o 
  10  11   1        0.69        3.02      2.15 o 
  11  11   1       13.27       11.00      4.21 o 
  12  11   1        0.11       -3.63      2.49 o 
  -9  12   1       20.88       23.60      5.98 o 
  -8  12   1       25.08       21.66      5.53 o 
  -7  12   1       17.83       21.04      5.79 o 
  -6  12   1       14.57       19.44      5.38 o 
  -5  12   1        0.18       -3.81      2.58 o 
  -4  12   1        7.08        4.47      3.52 o 
  -3  12   1        0.83       -1.93      3.18 o 
  -2  12   1       19.43       20.20      4.95 o 
  -1  12   1      150.33      147.44      9.87 o 
   0  12   1       31.44       29.64      3.83 o 
   1  12   1      115.71      121.06      6.10 o 
   2  12   1        0.24       -2.21      1.96 o 
   3  12   1        6.36        4.06      3.42 o 
   4  12   1        1.92        0.93      3.19 o 
   5  12   1       18.02       20.76      5.37 o 
   6  12   1       12.30       14.37      4.65 o 
   7  12   1        3.56        2.46      3.46 o 
   8  12   1        1.39        2.84      3.79 o 
 -22   0   2      160.07      187.61     11.74 o 
 -21   0   2        4.25        2.63      2.18 o 
 -20   0   2       48.77       51.91      6.93 o 
 -19   0   2        2.75        6.06      2.44 o 
 -18   0   2       70.73       82.48      4.92 o 
 -17   0   2       10.92       13.17      4.65 o 
 -16   0   2        0.74        1.57      1.69 o 
 -15   0   2        8.18        7.60      1.72 o 
 -14   0   2     1188.52      975.89     10.70 o 
 -13   0   2        7.01        8.05      1.10 o 
 -12   0   2        2.58        4.38      0.88 o 
 -11   0   2      572.41      586.11      5.62 o 
 -10   0   2       59.24       70.73      1.57 o 
  -9   0   2      308.90      330.43      3.60 o 
  -8   0   2     8976.27     9971.67     97.44 o 
  -7   0   2     2114.76     2296.68     17.19 o 
  -6   0   2      234.95      273.97      3.31 o 
  -5   0   2     1618.98     1722.39     15.70 o 
  -4   0   2      714.42      630.00      6.67 o 
  -3   0   2      502.52      488.38      4.80 o 
  -2   0   2    14541.41    12857.23    196.47 o 
  -1   0   2     5193.37     5086.33     51.29 o 
   0   0   2       29.06       19.27      1.09 o 
   1   0   2     1306.97     1296.98     15.43 o 
   2   0   2      424.91      398.32      6.24 o 
   3   0   2      392.15      391.78      6.47 o 
   4   0   2       60.98       68.18      1.63 o 
   5   0   2      110.23       94.50      1.80 o 
   6   0   2       17.23       25.73      1.47 o 
   7   0   2       89.57       73.24      2.37 o 
   8   0   2      134.81      136.02      3.37 o 
   9   0   2      126.21       92.16      3.26 o 
  10   0   2        8.98        3.98      1.12 o 
  11   0   2      645.89      615.05      9.93 o 
  12   0   2      267.44      235.00      5.99 o 
  13   0   2     2482.53     2336.63     26.24 o 
  14   0   2      208.82      205.28      5.96 o 
  15   0   2        0.12       -0.35      1.08 o 
  16   0   2      495.94      489.28     10.12 o 
  17   0   2      144.77      131.89      5.31 o 
  18   0   2       92.01       86.46      4.47 o 
  19   0   2       50.81       60.31      4.17 o 
 -23   1   2      113.26      118.32      9.84 o 
 -22   1   2        1.45        3.27      2.49 o 
 -21   1   2       86.78       96.95      8.55 o 
 -20   1   2       20.32       33.73      5.42 o 
 -19   1   2       42.79       42.71      4.30 o 
 -18   1   2       17.28       17.39      2.71 o 
 -17   1   2      429.90      426.19      7.80 o 
 -16   1   2      177.98      161.41      3.83 o 
 -15   1   2      222.82      177.74      3.57 o 
 -14   1   2      535.19      445.25      5.66 o 
 -13   1   2       63.59       50.29      1.38 o 
 -12   1   2      204.20      170.27      2.05 o 
 -11   1   2       84.26       85.53      1.38 o 
 -10   1   2       48.42       44.69      1.05 o 
  -9   1   2     1065.74     1152.41      7.75 o 
  -8   1   2      616.36      674.21      5.07 o 
  -7   1   2     3115.78     3517.75     19.38 o 
  -6   1   2     1888.95     1993.58     11.60 o 
  -5   1   2      851.86      879.79      5.02 o 
  -4   1   2      218.98      198.47      2.65 o 
  -3   1   2      164.56      153.30      1.45 o 
  -2   1   2      155.50      162.04      1.06 o 
  -1   1   2     7024.77     7237.49     38.75 o 
   0   1   2      463.15      436.08      4.00 o 
   1   1   2     2257.52     2277.76     15.57 o 
   2   1   2      968.31     1000.90     31.38 o 
   3   1   2       73.11       72.13      1.79 o 
   4   1   2      175.40      167.05      2.19 o 
   5   1   2      342.52      385.96      3.44 o 
   6   1   2      426.42      495.83      4.67 o 
   7   1   2      707.63      679.60      6.56 o 
   8   1   2      375.10      390.81      4.80 o 
   9   1   2       10.89       21.58      1.54 o 
  10   1   2      126.56      128.57      3.33 o 
  11   1   2      887.93      811.31      8.51 o 
  12   1   2     4443.33     4248.84     29.05 o 
  13   1   2        1.97        1.82      1.03 o 
  14   1   2      470.82      455.79      7.45 o 
  15   1   2      613.85      597.20      6.14 o 
  16   1   2       25.19       25.90      1.24 o 
  17   1   2      142.95      135.53      3.80 o 
  18   1   2      450.25      469.63      7.37 o 
  19   1   2        0.48        1.98      1.55 o 
  20   1   2       31.39       29.21      3.50 o 
 -22   2   2       13.05        8.15      4.04 o 
 -21   2   2      178.16      196.57     12.36 o 
 -20   2   2      203.28      231.52     13.08 o 
 -19   2   2      425.11      449.28     18.13 o 
 -18   2   2      125.86      119.05      8.91 o 
 -17   2   2        2.29        4.87      1.49 o 
 -16   2   2       13.12       19.97      1.92 o 
 -15   2   2       20.25       16.90      1.47 o 
 -14   2   2      453.12      423.13      6.73 o 
 -13   2   2      163.99      138.38      3.26 o 
 -12   2   2        6.27        5.84      0.89 o 
 -11   2   2      128.45      160.90      2.81 o 
 -10   2   2      442.66      470.74      3.88 o 
  -9   2   2        0.48        1.27      0.34 o 
  -8   2   2      620.77      665.96      4.64 o 
  -7   2   2        2.07        0.17      0.24 o 
  -6   2   2     1269.70     1431.59      8.31 o 
  -5   2   2     2852.90     3147.12     16.29 o 
  -4   2   2      806.72      846.69      4.79 o 
  -3   2   2       15.07        9.58      0.33 o 
  -2   2   2      531.50      585.46      3.46 o 
  -1   2   2     4768.29     5006.70     31.49 o 
   0   2   2    33448.08    30892.87    247.37 o 
   1   2   2      555.34      554.34      4.33 o 
   2   2   2      150.06      162.25      2.27 o 
   3   2   2      139.90      175.58      2.20 o 
   4   2   2      673.45      717.90      4.67 o 
   5   2   2        6.17        9.34      0.57 o 
   6   2   2      933.79     1030.71      8.87 o 
   7   2   2       84.95       79.38      1.72 o 
   8   2   2       71.19       69.43      1.39 o 
   9   2   2      633.22      622.37      6.62 o 
  10   2   2       10.79        8.89      0.79 o 
  11   2   2      237.51      215.24      3.50 o 
  12   2   2        6.99        5.39      0.91 o 
  13   2   2      178.15      152.32      3.01 o 
  14   2   2       26.19       21.97      1.32 o 
  15   2   2      152.05      155.13      3.09 o 
  16   2   2       99.15       89.69      2.69 o 
  17   2   2       54.36       56.59      3.11 o 
  18   2   2        5.00        7.92      2.14 o 
  19   2   2       30.49       39.93      4.91 o 
  20   2   2      140.44      157.13      6.62 o 
  21   2   2       37.98       53.45      4.76 o 
 -23   3   2       24.90       19.25      5.67 o 
 -22   3   2      379.24      394.04     18.82 o 
 -21   3   2        0.12       -3.29      1.74 o 
 -20   3   2      151.17      166.17     11.46 o 
 -19   3   2       98.99      114.70      5.91 o 
 -18   3   2       15.74       13.82      5.19 o 
 -17   3   2        8.61        9.09      4.11 o 
 -16   3   2       24.46       32.86      3.32 o 
 -15   3   2        1.19        2.68      1.46 o 
 -14   3   2      151.15      138.52      6.47 o 
 -13   3   2       27.40       24.74      1.69 o 
 -12   3   2      747.70      752.69      6.58 o 
 -11   3   2      616.61      609.02      5.91 o 
 -10   3   2       34.33       37.40      1.18 o 
  -9   3   2      102.04       98.57      1.51 o 
  -8   3   2      396.38      358.63      3.01 o 
  -7   3   2        4.33        2.73      0.41 o 
  -6   3   2      220.62      239.45      2.41 o 
  -5   3   2      132.20      127.63      1.51 o 
  -4   3   2       46.49       49.81      0.88 o 
  -3   3   2       58.73       64.03      0.82 o 
  -2   3   2     3122.43     3201.81     17.40 o 
  -1   3   2       37.68       45.10      0.74 o 
   0   3   2      229.45      232.08      1.74 o 
   1   3   2     1251.88     1352.51      6.23 o 
   2   3   2      206.49      211.15      1.76 o 
   3   3   2      727.71      812.00      5.26 o 
   4   3   2      924.46     1005.09      7.84 o 
   5   3   2      435.08      458.75      3.87 o 
   6   3   2       55.74       64.53      1.41 o 
   7   3   2      375.55      422.18      6.53 o 
   8   3   2       50.80       44.50      1.53 o 
   9   3   2      222.64      191.67      3.81 o 
  10   3   2      766.28      705.33      8.42 o 
  11   3   2       96.36       98.64      2.82 o 
  12   3   2        7.11        6.56      1.04 o 
  13   3   2        0.62        1.26      1.37 o 
  14   3   2       24.93       24.51      1.65 o 
  15   3   2       31.80       28.42      2.63 o 
  16   3   2        1.67        1.14      0.83 o 
  17   3   2        0.56        0.32      0.75 o 
  18   3   2       66.28       66.49      7.45 o 
  19   3   2       96.44       87.46      7.50 o 
  20   3   2       56.12       60.51      5.16 o 
  21   3   2        8.68        7.00      2.37 o 
  22   3   2        6.26        8.07      2.89 o 
 -22   4   2       43.02       70.93      9.29 o 
 -21   4   2      185.51      200.32     13.13 o 
 -20   4   2        2.13        0.22      2.82 o 
 -19   4   2      186.74      208.12      8.20 o 
 -18   4   2       17.69       18.05      2.93 o 
 -17   4   2        6.10        5.96      2.83 o 
 -16   4   2       21.59       24.12      4.30 o 
 -15   4   2        1.90        1.52      1.41 o 
 -14   4   2      121.41      118.68      3.61 o 
 -13   4   2      496.76      469.74      7.59 o 
 -12   4   2      340.87      325.75      6.56 o 
 -11   4   2      180.29      186.20      4.34 o 
 -10   4   2      117.58       98.79      2.38 o 
  -9   4   2      713.27      690.99      5.86 o 
  -8   4   2      519.06      494.59      4.15 o 
  -7   4   2      151.04      145.84      1.84 o 
  -6   4   2        0.02       -0.04      0.30 o 
  -5   4   2      153.57      137.41      1.75 o 
  -4   4   2      821.81      921.54      5.68 o 
  -3   4   2      172.08      192.41      1.58 o 
  -2   4   2     3297.52     3536.26     14.65 o 
  -1   4   2      236.25      203.99      1.70 o 
   0   4   2        8.61        4.63      0.34 o 
   1   4   2      614.90      734.33      3.99 o 
   2   4   2      930.69     1001.55      6.17 o 
   3   4   2     6485.56     6867.75     33.25 o 
   4   4   2      101.74      113.11      1.86 o 
   5   4   2      635.09      681.91      5.88 o 
   6   4   2      116.77      139.05      2.34 o 
   7   4   2      992.16     1035.73     10.40 o 
   8   4   2      797.54      792.09     10.37 o 
   9   4   2      287.64      291.55      5.98 o 
  10   4   2       89.46       76.21      4.37 o 
  11   4   2       30.93       26.14      1.78 o 
  12   4   2       85.47       81.67      2.84 o 
  13   4   2      253.13      233.84      4.89 o 
  14   4   2      293.84      265.37      7.31 o 
  15   4   2       38.86       39.15      7.52 o 
  16   4   2        4.95        6.35      1.34 o 
  17   4   2        0.37        1.59      0.96 o 
  18   4   2       55.91       57.21      2.86 o 
  19   4   2       34.81       29.75      3.24 o 
  20   4   2      143.13      147.78     10.07 o 
  21   4   2       14.03       11.01      4.08 o 
 -21   5   2        0.38        0.14      1.92 o 
 -20   5   2        5.22        4.64      2.59 o 
 -19   5   2       59.29       65.57      5.61 o 
 -18   5   2       65.31       77.56      5.11 o 
 -17   5   2        3.25        4.19      2.00 o 
 -16   5   2       19.93       22.62      4.43 o 
 -15   5   2       58.57       52.18      4.49 o 
 -14   5   2        9.63        7.34      1.38 o 
 -13   5   2       49.63       52.51      2.81 o 
 -12   5   2      627.83      614.65     15.67 o 
 -11   5   2      323.24      323.90      6.35 o 
 -10   5   2        5.85        3.91      1.16 o 
  -9   5   2      124.59      119.78      2.62 o 
  -8   5   2        7.75        8.46      0.97 o 
  -7   5   2       38.87       43.61      1.34 o 
  -6   5   2      312.14      342.41      3.63 o 
  -5   5   2       16.05       18.26      0.82 o 
  -4   5   2      219.56      239.38      2.21 o 
  -3   5   2       34.74       31.12      0.67 o 
  -2   5   2        6.57       13.98      0.62 o 
  -1   5   2      168.54      167.94      1.89 o 
   0   5   2     1103.11     1208.81      7.95 o 
   1   5   2       31.61       27.33      0.80 o 
   2   5   2      175.77      194.71      2.17 o 
   3   5   2      408.00      445.76      3.90 o 
   4   5   2      402.30      430.89      4.12 o 
   5   5   2      120.49      129.78      2.39 o 
   6   5   2       27.35       39.98      1.53 o 
   7   5   2        7.90        5.41      0.80 o 
   8   5   2      359.14      368.97      4.85 o 
   9   5   2      109.92      113.58      3.42 o 
  10   5   2       84.14       82.02      3.89 o 
  11   5   2       66.89       61.11      6.39 o 
  12   5   2        0.00        0.90      0.87 o 
  13   5   2       20.56       20.77      1.93 o 
  14   5   2      103.68       92.42      4.04 o 
  15   5   2       22.54       18.89      2.32 o 
  16   5   2        4.58        3.93      1.34 o 
  17   5   2        0.03        0.97      1.08 o 
  18   5   2       23.08       25.54      2.52 o 
  19   5   2       73.62       72.32      3.52 o 
  20   5   2       94.44      106.53     10.59 o 
 -21   6   2       10.93        7.51      3.79 o 
 -20   6   2        5.43        6.67      3.94 o 
 -19   6   2       40.79       38.39      4.57 o 
 -18   6   2       21.43       20.46      3.44 o 
 -17   6   2      109.54       72.02      7.75 o 
 -16   6   2       13.08       12.30      2.09 o 
 -15   6   2      134.93      144.35      6.85 o 
 -14   6   2       84.11       81.28      4.04 o 
 -13   6   2       97.93       93.01      5.83 o 
 -12   6   2        0.14        0.82      0.96 o 
 -11   6   2      585.82      578.10     10.37 o 
 -10   6   2      493.77      496.54      6.65 o 
  -9   6   2      121.58      113.25      2.93 o 
  -8   6   2      154.93      147.99      3.33 o 
  -7   6   2       63.61       70.89      2.59 o 
  -6   6   2        7.53        5.61      0.86 o 
  -5   6   2       57.18       69.63      1.84 o 
  -4   6   2        9.82        9.87      0.79 o 
  -3   6   2       69.17       61.96      1.26 o 
  -2   6   2        7.70       10.47      0.70 o 
  -1   6   2       76.61       72.90      1.33 o 
   0   6   2      333.08      339.83      3.20 o 
   1   6   2      220.75      235.56      2.63 o 
   2   6   2      422.31      420.84      3.98 o 
   3   6   2       81.66       74.37      1.74 o 
   4   6   2      747.80      754.65      6.62 o 
   5   6   2      176.47      183.53      3.06 o 
   6   6   2      403.13      405.13      5.06 o 
   7   6   2      710.28      723.17      8.03 o 
   8   6   2      366.92      344.23      5.13 o 
   9   6   2        3.98        2.28      0.74 o 
  10   6   2      188.77      157.37      4.31 o 
  11   6   2        3.18        1.70      1.20 o 
  12   6   2        4.40        3.52      1.64 o 
  13   6   2        3.64        1.68      1.19 o 
  14   6   2       43.95       44.92      3.29 o 
  15   6   2      123.55      126.74      5.17 o 
  16   6   2      230.96      234.98      7.01 o 
  17   6   2        2.23        1.59      2.80 o 
  18   6   2        0.52        1.52      2.15 o 
  19   6   2        3.76        3.95      3.24 o 
  20   6   2       33.01       39.80      6.83 o 
 -20   7   2       11.04        5.78      3.67 o 
 -19   7   2       15.19       18.95      3.47 o 
 -18   7   2        6.27        6.13      2.28 o 
 -17   7   2        2.14        1.43      1.22 o 
 -16   7   2       14.04       15.18      2.15 o 
 -15   7   2      180.98      187.50      6.60 o 
 -14   7   2      167.74      168.11      6.20 o 
 -13   7   2       52.63       58.55      3.92 o 
 -12   7   2      353.45      348.85     18.36 o 
 -11   7   2       22.30       20.07      1.86 o 
 -10   7   2       88.99       94.49      3.31 o 
  -9   7   2      851.79      827.07     12.81 o 
  -8   7   2        0.05       -0.02      0.74 o 
  -7   7   2       22.78       23.22      1.97 o 
  -6   7   2        2.15        3.71      1.02 o 
  -5   7   2      454.59      472.15      6.29 o 
  -4   7   2      488.74      491.66      8.25 o 
  -3   7   2       74.56       87.81      2.34 o 
  -2   7   2      310.08      314.77      4.07 o 
  -1   7   2       39.03       43.69      1.37 o 
   0   7   2       42.84       52.05      1.48 o 
   1   7   2      232.64      233.98      3.93 o 
   2   7   2      996.98     1047.50      9.73 o 
   3   7   2      952.81      979.14      9.37 o 
   4   7   2      363.48      357.69      5.55 o 
   5   7   2      448.42      457.50      6.46 o 
   6   7   2       43.10       46.02      2.11 o 
   7   7   2       17.30       19.28      1.59 o 
   8   7   2      385.52      367.78      5.75 o 
   9   7   2      446.51      418.70      6.23 o 
  10   7   2       14.19        9.91      1.41 o 
  11   7   2       14.04       17.39      4.00 o 
  12   7   2       11.49        8.39      1.96 o 
  13   7   2      111.55      113.75      5.20 o 
  15   7   2       23.25       27.39      3.06 o 
  16   7   2        3.33        4.76      1.71 o 
  17   7   2        0.03        0.82      1.27 o 
  18   7   2       38.11       46.73      7.30 o 
  19   7   2      180.07      198.41     12.39 o 
 -18   8   2       11.02       12.21      3.17 o 
 -17   8   2       25.29       25.49      2.83 o 
 -16   8   2       14.96       13.85      2.21 o 
 -15   8   2       12.36        9.47      1.94 o 
 -14   8   2       23.98       25.54      4.74 o 
 -13   8   2       31.89       28.61      3.34 o 
 -12   8   2      290.77      276.44      8.38 o 
 -11   8   2      331.21      321.22     16.05 o 
 -10   8   2        9.08        3.80      2.92 o 
  -9   8   2       15.02       17.01      2.55 o 
  -8   8   2        0.93       -0.04      1.06 o 
  -7   8   2        1.74        3.52      1.36 o 
  -6   8   2      141.62      137.98      5.59 o 
  -5   8   2      305.95      292.95      6.24 o 
  -4   8   2       12.97       16.99      1.58 o 
  -3   8   2      420.88      438.36      6.48 o 
  -2   8   2      255.96      262.27      5.16 o 
  -1   8   2       97.66       99.81      2.63 o 
   0   8   2        6.42        8.53      1.07 o 
   1   8   2      138.82      140.44      3.26 o 
   2   8   2      486.28      489.87      7.00 o 
   3   8   2        7.20        5.32      1.09 o 
   4   8   2       26.38       33.05      2.08 o 
   5   8   2        8.14        8.05      1.55 o 
   6   8   2       36.61       37.28      2.78 o 
   7   8   2      132.59      138.58      4.46 o 
   8   8   2      753.17      752.70     11.19 o 
   9   8   2        3.21        1.64      1.36 o 
  10   8   2      271.46      271.51     11.65 o 
  11   8   2       52.70       55.33      4.07 o 
  12   8   2        9.95        9.15      2.25 o 
  13   8   2       23.38       25.02      6.42 o 
  14   8   2        4.21        1.78      1.49 o 
  15   8   2       24.47       22.31      3.05 o 
  16   8   2        0.55        2.51      2.60 o 
  17   8   2       11.89        8.61      4.05 o 
 -17   9   2        1.25        3.21      2.51 o 
 -16   9   2        2.09        1.80      1.97 o 
 -15   9   2        7.47        4.47      1.63 o 
 -14   9   2        0.58        0.65      1.29 o 
 -13   9   2      125.56      131.99      5.31 o 
 -12   9   2      201.61      219.23      8.37 o 
 -11   9   2        0.05       -1.15      1.37 o 
 -10   9   2      149.96      144.69     11.93 o 
  -9   9   2       36.56       41.73      4.98 o 
  -8   9   2        9.65        6.49      1.94 o 
  -7   9   2       28.31       24.01      3.07 o 
  -6   9   2        1.02        0.94      1.28 o 
  -5   9   2      137.31      124.23      5.68 o 
  -4   9   2       30.74       31.78      3.48 o 
  -3   9   2       36.68       38.33      2.88 o 
  -2   9   2        0.67        2.52      1.52 o 
  -1   9   2       79.74       82.95      3.48 o 
   0   9   2       55.11       59.60      2.51 o 
   1   9   2      413.60      408.06      9.52 o 
   2   9   2      185.89      186.44      5.33 o 
   3   9   2       29.26       20.96      2.31 o 
   4   9   2      119.39      114.07      5.00 o 
   5   9   2       50.46       45.99      4.89 o 
   6   9   2        0.82        0.71      1.14 o 
   7   9   2        1.72        0.38      1.14 o 
   8   9   2       25.69       24.71      2.93 o 
   9   9   2       46.62       44.65      5.02 o 
  10   9   2      142.54      137.48      6.25 o 
  11   9   2        3.53        3.20      1.64 o 
  12   9   2       14.37       13.19      3.42 o 
  13   9   2        0.51        0.72      1.23 o 
  14   9   2       58.67       65.14      6.26 o 
  15   9   2      122.45      137.32     10.34 o 
  16   9   2      111.35      131.85     10.37 o 
 -15  10   2       66.85       62.41      6.21 o 
 -14  10   2        6.98        7.85      2.79 o 
 -13  10   2       13.82        5.77      2.63 o 
 -12  10   2       32.74       35.21      4.16 o 
 -11  10   2      115.90      112.75      7.21 o 
 -10  10   2      145.25      149.02      6.83 o 
  -9  10   2       96.01       91.67      7.01 o 
  -8  10   2        9.27        8.88      2.33 o 
  -7  10   2      129.05      124.77      6.12 o 
  -6  10   2       23.38       21.99      3.31 o 
  -5  10   2        7.97        4.33      2.03 o 
  -4  10   2       53.78       53.43      6.66 o 
  -3  10   2      337.06      330.13     13.72 o 
  -2  10   2       12.70       14.88      2.61 o 
  -1  10   2        0.78        1.26      1.76 o 
   0  10   2        1.75       -0.55      1.37 o 
   1  10   2        1.56        0.68      3.63 o 
   2  10   2       16.10       13.44      2.67 o 
   3  10   2       15.71       16.85      2.94 o 
   4  10   2        0.08        1.40      1.32 o 
   5  10   2       29.05       31.29      2.92 o 
   6  10   2        1.55        1.96      1.40 o 
   7  10   2       10.34        9.73      3.36 o 
   8  10   2       30.18       24.31      4.79 o 
   9  10   2      174.68      176.32      9.89 o 
  10  10   2       17.17       15.18      3.05 o 
  11  10   2      159.84      173.97      8.81 o 
  12  10   2        0.16        0.02      1.91 o 
  13  10   2      129.43      133.24      9.96 o 
  14  10   2       38.70       38.91      6.31 o 
 -12  11   2       24.37       23.13      5.14 o 
 -11  11   2        1.04        2.21      2.38 o 
 -10  11   2       11.12        9.05      2.39 o 
  -9  11   2       13.51       17.60      3.05 o 
  -8  11   2       24.87       19.86      3.42 o 
  -7  11   2       91.02      102.11      8.68 o 
  -6  11   2        6.31       -2.94      2.16 o 
  -5  11   2        4.02        3.33      3.13 o 
  -4  11   2      276.64      260.63     12.95 o 
  -3  11   2        6.06        4.46      3.40 o 
  -2  11   2      337.57      346.59     14.51 o 
  -1  11   2       23.54       28.80      5.36 o 
   0  11   2      107.54      110.06      5.64 o 
   1  11   2       73.25       78.91      4.91 o 
   2  11   2        2.47        4.07      2.13 o 
   3  11   2        0.50        0.32      1.86 o 
   4  11   2        0.39        2.28      2.08 o 
   5  11   2        1.36        2.77      2.03 o 
   6  11   2        0.62       -0.62      2.75 o 
   7  11   2        2.28        2.75      2.01 o 
   8  11   2        1.49        0.55      1.85 o 
   9  11   2        2.80        0.52      1.94 o 
  10  11   2       15.90       11.43      4.56 o 
  11  11   2       63.25       68.73      8.66 o 
  -9  12   2        0.06       -2.20      2.64 o 
  -8  12   2        0.86        2.50      3.14 o 
  -7  12   2       13.45        8.65      4.00 o 
  -6  12   2        0.94       -1.59      3.30 o 
  -5  12   2        5.69        2.38      3.52 o 
  -4  12   2       29.47       28.96      5.75 o 
  -3  12   2        0.90        4.99      3.43 o 
  -2  12   2       32.15       27.01      5.56 o 
  -1  12   2       20.26       19.28      5.03 o 
   0  12   2        4.51        5.87      3.56 o 
   1  12   2       85.90       90.48      7.88 o 
   2  12   2       28.14       26.06      3.56 o 
   3  12   2        0.95        2.81      3.38 o 
   4  12   2        8.05        9.13      3.90 o 
   5  12   2        7.03        7.01      4.00 o 
   6  12   2       79.93       72.69      8.85 o 
   7  12   2        7.17        7.94      4.34 o 
 -23   1   3        6.51        4.78      3.27 o 
 -22   1   3      607.76      632.07     23.01 o 
 -21   1   3      233.60      207.40     12.46 o 
 -20   1   3        0.48       -0.58      1.34 o 
 -19   1   3        3.19        5.65      2.48 o 
 -18   1   3       11.56       11.53      1.92 o 
 -17   1   3       21.72       16.35      1.88 o 
 -16   1   3      318.69      240.18      5.60 o 
 -15   1   3       62.84       70.89      2.94 o 
 -14   1   3      102.20       90.54      2.44 o 
 -13   1   3        4.55        6.85      0.90 o 
 -12   1   3       25.01       30.79      1.16 o 
 -11   1   3      540.70      602.51      4.97 o 
 -10   1   3      373.15      405.77      5.61 o 
  -9   1   3      242.01      260.91      2.77 o 
  -8   1   3      556.98      608.43      4.41 o 
  -7   1   3      313.46      304.96      2.72 o 
  -6   1   3      247.23      294.47      2.91 o 
  -5   1   3     1414.41     1504.93     11.37 o 
  -4   1   3       69.59       61.65      0.80 o 
  -3   1   3       33.74       33.48      0.89 o 
  -2   1   3     5792.66     5941.69     37.80 o 
  -1   1   3    14723.95    14398.37    107.56 o 
   0   1   3      264.78      316.60      3.38 o 
   1   1   3      771.46      744.16      8.79 o 
   2   1   3      224.52      232.08     10.56 o 
   3   1   3       11.84       12.10      0.94 o 
   4   1   3     1504.00     1571.10      9.79 o 
   5   1   3     3835.85     4183.75     23.06 o 
   6   1   3      211.05      211.46      2.94 o 
   7   1   3      161.45      170.13      2.52 o 
   8   1   3       46.24       61.79      1.81 o 
   9   1   3      458.26      472.56      5.86 o 
  10   1   3      498.56      497.38      6.25 o 
  11   1   3     1141.46     1070.04     12.05 o 
  12   1   3     1025.02      981.12     10.13 o 
  13   1   3      766.65      727.21      8.64 o 
  14   1   3      333.19      322.73      5.57 o 
  15   1   3       76.03       70.38      2.23 o 
  16   1   3      201.38      197.07      3.51 o 
  17   1   3        3.90        3.45      0.80 o 
  18   1   3      197.42      202.13      4.45 o 
  19   1   3      189.21      207.70      5.13 o 
  20   1   3       13.60        9.02      2.20 o 
  21   1   3       12.58       14.32      2.78 o 
 -23   2   3      150.17      142.50     11.32 o 
 -22   2   3        9.56        6.61      3.48 o 
 -21   2   3       27.84       26.45      5.55 o 
 -20   2   3       61.15       70.58      7.33 o 
 -19   2   3       26.07       22.96      5.02 o 
 -18   2   3        1.14       -2.00      1.55 o 
 -17   2   3        0.33        1.11      1.21 o 
 -16   2   3        3.70        4.62      0.97 o 
 -15   2   3        3.04        1.98      0.79 o 
 -14   2   3       20.09       17.08      1.37 o 
 -13   2   3      641.01      531.47      6.21 o 
 -12   2   3       38.55       25.40      1.43 o 
 -11   2   3        1.39        3.54      0.57 o 
 -10   2   3        9.20       11.03      0.71 o 
  -9   2   3       72.91       94.11      1.51 o 
  -8   2   3      217.88      206.56      2.71 o 
  -7   2   3     1189.07     1389.55      8.33 o 
  -6   2   3      608.50      632.05      4.69 o 
  -5   2   3      317.29      311.74      2.27 o 
  -4   2   3      139.27      136.24      1.55 o 
  -3   2   3     2457.88     2533.01     10.46 o 
  -2   2   3       62.05       59.27      0.84 o 
  -1   2   3     2465.01     2519.83     12.62 o 
   0   2   3     5321.80     5469.62     28.92 o 
   1   2   3      434.47      444.70      4.57 o 
   2   2   3      705.81      732.18      5.24 o 
   3   2   3     1685.95     1740.27     10.55 o 
   4   2   3     1574.10     1709.88     10.56 o 
   5   2   3       33.45       29.79      1.02 o 
   6   2   3      141.47      166.01      2.17 o 
   7   2   3      230.26      249.34      3.75 o 
   8   2   3      182.82      172.26      2.51 o 
   9   2   3       17.32       15.39      1.08 o 
  10   2   3     1078.26     1062.51     11.04 o 
  11   2   3       27.77       26.82      1.51 o 
  12   2   3       81.66       80.35      3.72 o 
  13   2   3       75.05       69.43      2.25 o 
  14   2   3      395.27      383.42      5.49 o 
  15   2   3       61.23       61.57      2.20 o 
  16   2   3       20.00       22.76      1.44 o 
  17   2   3       48.11       50.20      1.97 o 
  18   2   3       24.36       23.33      1.74 o 
  19   2   3      169.58      169.20      6.96 o 
  20   2   3       22.98       24.11      3.43 o 
  21   2   3        0.55        0.13      1.59 o 
 -23   3   3      208.32      219.38     13.99 o 
 -22   3   3       62.55       63.90      8.73 o 
 -21   3   3       60.46       56.60      8.59 o 
 -20   3   3        1.88        1.18      2.74 o 
 -19   3   3        4.50        5.43      2.77 o 
 -18   3   3        0.46       -1.63      1.10 o 
 -17   3   3       22.82       17.43      3.71 o 
 -16   3   3      111.21      107.34      5.17 o 
 -15   3   3      106.72      102.16      3.45 o 
 -14   3   3        0.40        1.25      0.63 o 
 -13   3   3       20.83       29.77      1.62 o 
 -12   3   3        1.79        1.29      0.58 o 
 -11   3   3       97.50       87.81      2.13 o 
 -10   3   3      293.88      295.07      4.09 o 
  -9   3   3      266.94      239.13      2.57 o 
  -8   3   3       42.95       38.14      1.05 o 
  -7   3   3        4.26        8.18      0.60 o 
  -6   3   3        0.93        0.08      0.24 o 
  -5   3   3      304.83      330.66      2.70 o 
  -4   3   3      658.44      753.35      5.12 o 
  -3   3   3       51.44       52.42      0.72 o 
  -2   3   3       66.63       98.22      1.16 o 
  -1   3   3       37.35       35.35      0.86 o 
   0   3   3     1798.72     1911.15      8.99 o 
   1   3   3       83.18       99.83      1.43 o 
   2   3   3      971.93     1122.15      6.89 o 
   3   3   3     2554.34     2773.74     14.77 o 
   4   3   3      192.43      216.64      2.50 o 
   5   3   3        1.51        3.23      0.36 o 
   6   3   3      422.26      448.60      4.21 o 
   7   3   3        0.22       -0.12      0.37 o 
   8   3   3       38.56       36.23      1.57 o 
   9   3   3       75.19       87.77      2.91 o 
  10   3   3        9.05        9.12      1.20 o 
  11   3   3       35.27       37.65      2.07 o 
  12   3   3       16.04       15.81      1.56 o 
  13   3   3       19.80       18.61      1.67 o 
  14   3   3        8.04        6.78      1.20 o 
  15   3   3        2.88        3.79      1.00 o 
  16   3   3      158.00      164.02      4.11 o 
  17   3   3       48.57       44.73      2.29 o 
  18   3   3      140.61      140.36      4.13 o 
  19   3   3      182.59      187.69      7.53 o 
  20   3   3        4.56        3.86      2.20 o 
  21   3   3        0.18        2.66      2.03 o 
 -22   4   3        8.53       10.71      3.86 o 
 -21   4   3       28.20       20.61      5.12 o 
 -20   4   3        0.13        3.32      2.40 o 
 -19   4   3       25.70       34.46      3.94 o 
 -18   4   3       87.33       89.45      5.19 o 
 -17   4   3       65.27       79.55      6.21 o 
 -16   4   3        3.97        2.10      1.20 o 
 -15   4   3       62.11       60.24      3.38 o 
 -14   4   3       95.45       86.81      3.92 o 
 -13   4   3      999.76      951.22     19.38 o 
 -12   4   3      887.94      852.32     12.31 o 
 -11   4   3      548.17      495.51      5.86 o 
 -10   4   3      741.54      769.10      6.31 o 
  -9   4   3      718.42      653.24      4.84 o 
  -8   4   3       54.01       50.06      1.13 o 
  -7   4   3      494.26      507.45      4.33 o 
  -6   4   3      605.34      633.76      4.97 o 
  -5   4   3        0.96        1.40      0.32 o 
  -4   4   3     1340.60     1572.37      8.46 o 
  -3   4   3      360.26      381.89      2.65 o 
  -2   4   3      110.34      138.91      1.45 o 
  -1   4   3       14.30       12.60      0.56 o 
   0   4   3     1118.24     1180.66      6.31 o 
   1   4   3     1360.74     1490.18      7.53 o 
   2   4   3       62.16       92.35      1.47 o 
   3   4   3       25.57       20.88      0.67 o 
   4   4   3        0.01        0.51      0.43 o 
   5   4   3      268.36      298.86      3.29 o 
   6   4   3      899.38      963.87      7.83 o 
   7   4   3      786.20      833.71      8.37 o 
   8   4   3       43.11       58.47      2.42 o 
   9   4   3       88.27       78.61      2.63 o 
  10   4   3      157.44      134.03      3.67 o 
  11   4   3      548.08      510.50      8.95 o 
  12   4   3       69.36       55.04      2.59 o 
  13   4   3       29.92       27.48      2.16 o 
  14   4   3       54.75       43.02      4.54 o 
  15   4   3       11.60       12.71      1.59 o 
  16   4   3      560.92      569.76     10.41 o 
  17   4   3       11.69       12.60      1.86 o 
  18   4   3       40.29       40.08      2.61 o 
  19   4   3        0.49        0.96      1.02 o 
  20   4   3        8.04        1.78      2.08 o 
  21   4   3       53.61       61.74      5.48 o 
 -21   5   3       10.97       19.38      4.80 o 
 -20   5   3        0.25        3.81      1.77 o 
 -19   5   3       55.81       65.62      5.62 o 
 -18   5   3       28.41       37.86      4.30 o 
 -17   5   3       52.50       53.27      8.58 o 
 -16   5   3       41.49       37.81     12.98 o 
 -15   5   3        0.02        1.07      1.37 o 
 -14   5   3      126.95      125.92      4.89 o 
 -13   5   3      278.51      270.19      5.61 o 
 -12   5   3      728.00      722.21     14.63 o 
 -11   5   3      362.28      361.93      8.07 o 
 -10   5   3       16.83       16.40      1.47 o 
  -9   5   3      556.06      529.44      6.44 o 
  -8   5   3      415.65      437.03      4.30 o 
  -7   5   3      241.32      251.28      3.19 o 
  -6   5   3       37.79       49.38      1.31 o 
  -5   5   3       18.67       19.48      0.76 o 
  -4   5   3       15.31       12.84      0.63 o 
  -3   5   3       31.57       31.90      0.72 o 
  -2   5   3      104.89      101.89      1.35 o 
  -1   5   3      287.88      340.62      2.62 o 
   0   5   3      850.59      874.71      5.06 o 
   1   5   3      788.36      798.92      5.08 o 
   2   5   3      109.01      116.51      1.52 o 
   3   5   3        0.00        0.72      0.59 o 
   4   5   3       31.43       24.85      1.22 o 
   5   5   3      281.01      319.07      4.08 o 
   6   5   3      589.22      581.49      5.92 o 
   7   5   3      309.25      310.44      4.38 o 
   8   5   3      167.02      176.29      3.20 o 
   9   5   3      103.55       81.25      2.23 o 
  10   5   3      222.52      196.50      4.75 o 
  11   5   3      142.78      134.11      3.99 o 
  12   5   3      264.76      257.66      6.51 o 
  13   5   3      111.59      110.49      3.74 o 
  14   5   3        4.59        3.66      1.41 o 
  15   5   3      275.83      296.58      9.14 o 
  16   5   3        8.26        9.13      1.83 o 
  17   5   3       35.88       32.30      2.78 o 
  18   5   3       77.48       83.35      4.10 o 
  19   5   3       51.74       54.87      3.29 o 
  20   5   3      199.17      215.77     12.49 o 
 -21   6   3        0.15        3.35      1.92 o 
 -20   6   3        1.87        3.86      2.00 o 
 -19   6   3        4.70        3.43      3.27 o 
 -18   6   3        0.47        2.21      2.04 o 
 -17   6   3      273.32      290.84     22.29 o 
 -16   6   3       97.24      106.34     12.13 o 
 -15   6   3       61.45       63.10      5.30 o 
 -14   6   3       89.90       93.45      3.81 o 
 -13   6   3      105.85      114.09      6.43 o 
 -12   6   3        7.95        6.88      1.29 o 
 -11   6   3      238.31      237.16      4.17 o 
 -10   6   3       22.64       26.31      1.58 o 
  -9   6   3        6.84        8.85      1.04 o 
  -8   6   3       29.82       34.81      1.70 o 
  -7   6   3        0.34       -0.15      0.54 o 
  -6   6   3      137.29      125.28      3.09 o 
  -5   6   3        8.66        9.78      0.94 o 
  -4   6   3        6.63        6.99      0.63 o 
  -3   6   3       25.26       29.29      0.90 o 
  -2   6   3        3.28        3.40      0.44 o 
  -1   6   3       29.40       27.70      0.88 o 
   0   6   3       32.19       33.44      1.11 o 
   1   6   3       11.54        9.65      0.83 o 
   2   6   3      369.78      352.54      4.74 o 
   3   6   3      139.49      146.89      2.67 o 
   4   6   3      298.85      318.99      3.81 o 
   5   6   3      178.35      180.18      3.05 o 
   6   6   3       81.08       80.37      2.35 o 
   7   6   3      109.73      111.19      2.77 o 
   8   6   3        1.70        4.69      1.01 o 
   9   6   3       43.25       34.64      1.85 o 
  10   6   3        0.46        0.46      0.88 o 
  11   6   3       22.74       24.51      2.22 o 
  12   6   3       11.20       12.65      1.72 o 
  13   6   3        0.02       -0.37      0.87 o 
  14   6   3       34.92       16.95     10.65 o 
  15   6   3       49.17       53.97      3.72 o 
  16   6   3        1.89        2.05      1.30 o 
  17   6   3       13.46       11.51      2.16 o 
  18   6   3        6.77        6.96      2.59 o 
  19   6   3        1.20       -0.18      2.51 o 
 -20   7   3        5.76        2.02      3.11 o 
 -19   7   3       38.13       47.69      5.26 o 
 -18   7   3       75.83       76.65      6.00 o 
 -17   7   3      117.83      126.63     11.90 o 
 -16   7   3       29.83       27.49      6.14 o 
 -15   7   3        0.34        0.72      1.08 o 
 -14   7   3        6.63        6.70      1.59 o 
 -13   7   3       12.23       12.32      1.88 o 
 -12   7   3      325.77      334.35      5.94 o 
 -11   7   3      109.94      105.04      4.70 o 
 -10   7   3       68.57       70.15      2.43 o 
  -9   7   3       75.16       74.82      2.46 o 
  -8   7   3       26.71       28.14      1.93 o 
  -7   7   3       65.60       58.32      2.11 o 
  -6   7   3       67.99       66.19      2.24 o 
  -5   7   3      562.31      539.92      6.52 o 
  -4   7   3       57.22       46.28      1.64 o 
  -3   7   3       37.29       35.92      1.65 o 
  -2   7   3        3.63        2.69      0.68 o 
  -1   7   3       90.03      101.60      1.91 o 
   0   7   3       73.58       76.43      1.83 o 
   1   7   3        8.01       12.57      1.07 o 
   2   7   3      309.54      285.99      3.94 o 
   3   7   3      743.43      744.88      7.02 o 
   4   7   3       74.75       72.25      2.40 o 
   5   7   3        1.27        2.21      0.81 o 
   6   7   3       62.49       55.16      2.27 o 
   7   7   3       17.83       13.81      1.42 o 
   8   7   3       70.13       78.79      2.72 o 
   9   7   3      374.42      352.47      5.79 o 
  10   7   3       16.29       13.24      2.27 o 
  11   7   3       36.83       42.93      2.88 o 
  12   7   3       18.33       20.16      2.72 o 
  13   7   3        3.61        3.23      1.59 o 
  14   7   3       90.32       77.00      8.59 o 
  15   7   3       20.00       15.60      8.67 o 
  16   7   3       13.16       16.85      2.86 o 
  17   7   3        1.48        2.47      3.36 o 
  18   7   3        0.50        1.22      2.83 o 
 -18   8   3       17.43       14.65      3.26 o 
 -17   8   3        1.18        1.68      2.02 o 
 -16   8   3        0.86        1.62      1.92 o 
 -15   8   3        1.64        1.74      1.43 o 
 -14   8   3       66.32       67.24      4.84 o 
 -13   8   3      155.70      157.61      5.47 o 
 -12   8   3       61.74       64.25      3.54 o 
 -11   8   3        0.54        1.35      1.27 o 
 -10   8   3       34.48       36.40      3.02 o 
  -9   8   3        0.06        0.38      0.76 o 
  -8   8   3       89.73       86.72      3.78 o 
  -7   8   3        0.07       -0.73      0.88 o 
  -6   8   3        0.29       -0.65      0.86 o 
  -5   8   3       40.59       45.45      2.77 o 
  -4   8   3        0.16        0.66      0.91 o 
  -3   8   3       57.27       60.23      2.61 o 
  -2   8   3        8.51        8.51      1.06 o 
  -1   8   3        0.04       -1.43      0.72 o 
   0   8   3        2.68        0.97      0.79 o 
   1   8   3      188.75      197.27      4.51 o 
   2   8   3       75.56       78.90      2.79 o 
   3   8   3      322.06      314.75      5.58 o 
   4   8   3        2.60        2.59      1.21 o 
   5   8   3        2.43        2.00      1.05 o 
   6   8   3        0.11        1.56      1.06 o 
   7   8   3       85.17       88.89      3.74 o 
   8   8   3       36.21       33.38      2.79 o 
   9   8   3      169.70      158.53      7.14 o 
  10   8   3       71.41       76.61      3.72 o 
  11   8   3       42.57       41.76      3.96 o 
  12   8   3       11.65       14.10      3.76 o 
  13   8   3       64.63       73.11      4.55 o 
  14   8   3        0.16        0.42      1.34 o 
  15   8   3       41.21       41.78      4.17 o 
  16   8   3        3.83        2.76      2.93 o 
  17   8   3       15.37        5.07      2.51 o 
 -17   9   3        0.79        0.89      1.91 o 
 -16   9   3       55.74       60.04      6.05 o 
 -15   9   3        1.33        2.35      1.36 o 
 -14   9   3        0.01        0.38      1.28 o 
 -13   9   3        0.02        0.09      1.28 o 
 -12   9   3      235.15      252.59      7.24 o 
 -11   9   3      187.78      187.35      7.38 o 
 -10   9   3       11.24       11.43      2.40 o 
  -9   9   3        2.08        1.39      1.49 o 
  -8   9   3      188.55      189.40      7.17 o 
  -7   9   3       52.13       53.37      5.19 o 
  -6   9   3      101.66       99.01      5.08 o 
  -5   9   3       22.82       14.01      2.51 o 
  -4   9   3      169.22      182.89      6.80 o 
  -3   9   3       22.49       19.78      4.17 o 
  -2   9   3      147.41      141.22      8.38 o 
  -1   9   3       10.00        9.53      2.21 o 
   0   9   3      149.19      137.18      4.27 o 
   1   9   3      125.22      126.35      6.68 o 
   2   9   3       91.15       95.20      5.20 o 
   3   9   3        0.65        1.12      1.17 o 
   4   9   3       21.68       16.49      2.20 o 
   5   9   3        6.92       10.47      1.87 o 
   6   9   3       17.36       18.92      2.31 o 
   7   9   3       46.60       47.16      3.38 o 
   8   9   3        0.91        2.03      2.49 o 
   9   9   3      366.04      378.27      8.21 o 
  10   9   3       24.55       27.23      3.52 o 
  11   9   3      125.89      132.51      6.32 o 
  12   9   3       76.38       66.01      4.86 o 
  13   9   3       92.56       99.08      5.55 o 
  14   9   3       82.03       82.32      9.15 o 
  15   9   3      100.31      125.51      9.62 o 
 -15  10   3        2.37        3.43      2.31 o 
 -14  10   3        1.39        2.38      2.14 o 
 -13  10   3       16.19       16.69      3.12 o 
 -12  10   3       54.92       58.34      6.90 o 
 -11  10   3       24.76       24.22      3.48 o 
 -10  10   3      168.16      158.75     12.37 o 
  -9  10   3      126.45      125.22      6.26 o 
  -8  10   3        6.01        4.35      2.45 o 
  -7  10   3       58.66       54.39      4.81 o 
  -6  10   3       88.67       85.92      5.16 o 
  -5  10   3       93.43       85.92      7.41 o 
  -4  10   3      471.18      462.70     16.47 o 
  -3  10   3       44.02       49.38      6.48 o 
  -2  10   3        6.59        9.25      3.58 o 
  -1  10   3      114.41      124.86      8.49 o 
   0  10   3        1.89        0.66      1.69 o 
   1  10   3       54.83       61.67      4.74 o 
   2  10   3       10.50       12.43      2.74 o 
   3  10   3        9.94        7.51      2.34 o 
   4  10   3       14.23       13.48      2.19 o 
   5  10   3       16.18       20.25      3.15 o 
   6  10   3        0.01        1.33      1.33 o 
   7  10   3       74.37       77.25      4.00 o 
   8  10   3      156.55      145.91      7.84 o 
   9  10   3      543.03      572.60     13.78 o 
  10  10   3        1.70        5.01      2.16 o 
  11  10   3      112.35      117.09      6.35 o 
  12  10   3       95.12       99.07      9.07 o 
  13  10   3      180.70      182.54     12.23 o 
 -12  11   3        4.40        4.67      3.09 o 
 -11  11   3       62.36       62.65      8.40 o 
 -10  11   3        0.04       -0.31      1.45 o 
  -9  11   3        4.13        7.21      2.30 o 
  -8  11   3       17.83       14.59      3.08 o 
  -7  11   3       19.51       15.90      4.81 o 
  -6  11   3       28.44       26.42      5.51 o 
  -5  11   3       66.50       65.27      7.85 o 
  -4  11   3        1.20        1.46      2.79 o 
  -3  11   3        8.76        8.41      4.28 o 
  -2  11   3       34.94       34.48      5.99 o 
  -1  11   3       49.28       50.26      6.73 o 
   0  11   3        1.51        3.70      2.88 o 
   1  11   3        2.39        1.33      1.81 o 
   2  11   3        6.97        7.31      2.41 o 
   3  11   3        0.64        1.40      1.85 o 
   4  11   3       45.14       54.06      4.80 o 
   5  11   3       12.49       16.05      3.60 o 
   6  11   3       51.80       54.27      9.13 o 
   7  11   3        0.50       -0.66      1.89 o 
   8  11   3        7.77       10.37      3.73 o 
   9  11   3       46.22       49.86      5.17 o 
  10  11   3        4.21        3.52      3.71 o 
  -8  12   3       29.66       18.84      5.21 o 
  -7  12   3       95.46       94.42      8.79 o 
  -6  12   3        8.32        9.87      4.23 o 
  -5  12   3        1.20        1.81      3.48 o 
  -4  12   3       47.33       48.61      7.27 o 
  -3  12   3      116.68      126.83      9.81 o 
  -2  12   3      305.65      311.46     14.56 o 
  -1  12   3      208.47      187.42     11.37 o 
   0  12   3       25.32       33.04      6.10 o 
   1  12   3       51.63       52.59      7.15 o 
   2  12   3       11.43       15.40      4.58 o 
   3  12   3        4.05        2.95      1.88 o 
   4  12   3        0.99        2.61      1.99 o 
   5  12   3       85.27       77.14      8.60 o 
   6  12   3        7.70        4.91      3.95 o 
   7  12   3       34.87       37.75      6.79 o 
 -23   0   4      819.40      912.32     28.63 o 
 -22   0   4       61.28       68.24      8.73 o 
 -21   0   4       52.89       61.66      8.22 o 
 -20   0   4      108.85      121.64      9.34 o 
 -19   0   4      200.94      181.39     10.89 o 
 -18   0   4      584.72      514.76     18.27 o 
 -17   0   4      268.57      213.61      7.83 o 
 -16   0   4       42.35       44.42      4.11 o 
 -15   0   4       39.71       34.15      4.18 o 
 -14   0   4      434.21      374.22      9.61 o 
 -13   0   4      196.53      165.57      4.53 o 
 -12   0   4      168.54      189.07      4.70 o 
 -11   0   4      246.69      238.26      5.12 o 
 -10   0   4       78.27       73.67      2.09 o 
  -9   0   4      561.67      575.39      8.08 o 
  -8   0   4      153.80      208.11      3.90 o 
  -7   0   4       22.82       20.92      1.12 o 
  -6   0   4       23.81       37.11      0.86 o 
  -5   0   4      899.46      982.37      8.97 o 
  -4   0   4     3347.78     3461.60     28.61 o 
  -3   0   4      716.53      765.51      8.60 o 
  -2   0   4     4342.10     3197.07     74.32 o 
  -1   0   4       31.13       27.90      1.39 o 
   0   0   4      339.72      360.40      8.61 o 
   1   0   4     5251.73     5276.29     47.56 o 
   2   0   4        9.91        5.48      0.73 o 
   3   0   4      116.19      116.37      2.40 o 
   4   0   4     1128.37     1165.40     12.47 o 
   5   0   4       32.97       36.89      1.56 o 
   6   0   4      664.73      649.21     11.53 o 
   7   0   4     1641.67     1673.54     14.74 o 
   8   0   4      940.69      965.68     10.15 o 
   9   0   4        1.03       -0.05      0.75 o 
  10   0   4      472.31      450.62     11.20 o 
  11   0   4     1438.32     1339.59     15.89 o 
  12   0   4        4.21        2.38      1.15 o 
  13   0   4      195.35      190.30      6.06 o 
  14   0   4       36.32       39.58      5.42 o 
  15   0   4       14.80       13.46      4.20 o 
  16   0   4        4.95        3.46      1.64 o 
  17   0   4        5.78        4.89      2.04 o 
  18   0   4        0.03        1.12      1.82 o 
  19   0   4        0.64        2.08      0.95 o 
  20   0   4        1.28        0.28      0.80 o 
  21   0   4       10.43       11.65      2.71 o 
 -23   1   4        9.19       -0.27      3.10 o 
 -22   1   4      424.23      414.19     18.55 o 
 -21   1   4      192.78      216.71      8.87 o 
 -20   1   4        0.03       -1.93      2.80 o 
 -19   1   4        0.15        2.30      3.12 o 
 -18   1   4        7.92        6.01      1.33 o 
 -17   1   4       47.94       61.13      3.12 o 
 -16   1   4      225.66      190.09      5.07 o 
 -15   1   4      372.13      275.46      5.93 o 
 -14   1   4       68.91       67.54      2.49 o 
 -13   1   4      127.35      110.81      2.85 o 
 -12   1   4      422.52      422.75      4.93 o 
 -11   1   4      187.96      167.33      2.69 o 
 -10   1   4       36.25       34.11      1.17 o 
  -9   1   4      884.24     1020.55      7.24 o 
  -8   1   4      227.87      262.69      3.02 o 
  -7   1   4      605.65      656.82      4.28 o 
  -6   1   4      121.84      126.19      1.25 o 
  -5   1   4      146.04      137.16      1.61 o 
  -4   1   4        0.36        0.37      0.17 o 
  -3   1   4      119.23      114.26      1.22 o 
  -2   1   4      285.53      241.14      2.45 o 
  -1   1   4        3.50        8.38      0.86 o 
   0   1   4     1852.30     1899.22     13.75 o 
   1   1   4      272.84      247.95      2.78 o 
   2   1   4      597.71      598.12      6.25 o 
   3   1   4        0.01       -0.21      0.29 o 
   4   1   4     3037.10     3358.82     21.05 o 
   5   1   4      192.89      215.93      5.55 o 
   6   1   4      166.98      184.01      2.68 o 
   7   1   4     1139.98     1168.19      9.51 o 
   8   1   4      403.50      394.04      4.67 o 
   9   1   4       39.03       50.90      1.67 o 
  10   1   4     1061.09     1003.55      9.03 o 
  11   1   4     1557.97     1440.53     11.82 o 
  12   1   4     1066.62      989.35      9.96 o 
  13   1   4      162.57      158.07      3.92 o 
  14   1   4       64.61       65.52      4.32 o 
  15   1   4       10.29        5.48      1.32 o 
  16   1   4        0.40        0.07      0.72 o 
  17   1   4       47.40       51.38      2.21 o 
  18   1   4       19.47       21.61      1.53 o 
  19   1   4       25.72       26.88      1.78 o 
  20   1   4        4.54        6.59      1.56 o 
  21   1   4       73.09       74.83      4.96 o 
 -23   2   4      168.64      180.06     12.54 o 
 -22   2   4      211.71      217.16     13.53 o 
 -21   2   4      378.35      395.82     17.97 o 
 -20   2   4       38.28       35.41      6.12 o 
 -19   2   4      137.74      138.88     10.20 o 
 -18   2   4        6.09        4.63      1.98 o 
 -17   2   4        0.34        2.75      0.96 o 
 -16   2   4        8.86       11.96      1.42 o 
 -15   2   4       44.53       32.72      2.44 o 
 -14   2   4      199.62      166.10      3.24 o 
 -13   2   4       28.50       20.09      1.56 o 
 -12   2   4        0.21        1.07      0.55 o 
 -11   2   4      261.62      255.36      3.67 o 
 -10   2   4      604.25      547.49      5.55 o 
  -9   2   4      517.13      505.86      4.34 o 
  -8   2   4     2098.64     2134.72     11.63 o 
  -7   2   4        7.30        5.81      0.47 o 
  -6   2   4       14.10       15.65      0.51 o 
  -5   2   4     2037.27     2069.53     10.06 o 
  -4   2   4      962.68     1142.90      6.03 o 
  -3   2   4     1795.04     1956.49      8.81 o 
  -2   2   4     3651.62     3836.19     19.03 o 
  -1   2   4      365.72      479.92      4.08 o 
   0   2   4      236.68      266.96      3.02 o 
   1   2   4     1062.94     1068.12      7.26 o 
   2   2   4      433.22      429.66      3.88 o 
   3   2   4     2261.41     2455.52     14.56 o 
   4   2   4       67.80       76.06      2.08 o 
   5   2   4      619.04      602.36      6.64 o 
   6   2   4      109.77      129.85      2.28 o 
   7   2   4        7.78        8.19      0.78 o 
   8   2   4        0.20        1.02      0.45 o 
   9   2   4        7.87        8.90      0.96 o 
  10   2   4       42.81       44.28      1.72 o 
  11   2   4      190.32      169.74      3.20 o 
  12   2   4      466.04      446.50      5.85 o 
  13   2   4        1.06        0.41      0.76 o 
  14   2   4       48.81       49.00      2.05 o 
  15   2   4        0.70        0.46      0.72 o 
  16   2   4       18.97       18.92      1.66 o 
  17   2   4      151.42      153.92      3.75 o 
  18   2   4       26.77       29.91      1.85 o 
  19   2   4       11.64       12.58      1.32 o 
  20   2   4       73.43       67.85      5.52 o 
  21   2   4       39.71       29.82      4.66 o 
 -23   3   4        6.99        4.15      3.55 o 
 -22   3   4       20.61       13.84      4.82 o 
 -21   3   4      126.74      147.19     11.03 o 
 -20   3   4        0.87        1.85      2.00 o 
 -19   3   4       42.32       48.18      7.14 o 
 -18   3   4        0.20       -2.75      1.37 o 
 -17   3   4       14.69        8.69      2.86 o 
 -16   3   4       82.27       75.91      4.36 o 
 -15   3   4       52.90       41.08      2.54 o 
 -14   3   4       26.29       21.63      1.57 o 
 -13   3   4       26.08       27.21      1.70 o 
 -12   3   4        2.37        0.19      0.55 o 
 -11   3   4      448.01      491.84      5.82 o 
 -10   3   4       14.88       20.92      1.26 o 
  -9   3   4       30.89       33.78      1.26 o 
  -8   3   4       43.72       51.78      1.24 o 
  -7   3   4      259.14      279.65      3.33 o 
  -6   3   4     1296.86     1398.01      8.96 o 
  -5   3   4     1137.47     1301.60      7.84 o 
  -4   3   4      427.72      476.19      3.54 o 
  -3   3   4      432.16      426.30      2.90 o 
  -2   3   4     1184.32     1321.22      7.83 o 
  -1   3   4     2207.27     2401.91     12.72 o 
   0   3   4      989.39     1104.96      7.17 o 
   1   3   4      174.57      169.24      2.08 o 
   2   3   4      167.67      193.17      2.24 o 
   3   3   4       95.57       96.40      1.56 o 
   4   3   4       48.32       50.81      1.45 o 
   5   3   4        9.52        9.24      0.74 o 
   6   3   4        9.95        5.20      0.57 o 
   7   3   4       10.27        9.40      0.82 o 
   8   3   4      134.59      138.93      3.04 o 
   9   3   4        0.07       -0.31      0.51 o 
  10   3   4      579.21      528.21      9.02 o 
  11   3   4      103.32      104.84      3.11 o 
  12   3   4      133.67      123.44      3.65 o 
  13   3   4        4.38        4.23      1.42 o 
  14   3   4       36.64       36.96      2.37 o 
  15   3   4      182.83      181.26      4.61 o 
  16   3   4        5.18        1.86      0.99 o 
  17   3   4       18.22       19.26      1.71 o 
  18   3   4       66.65       59.37      3.23 o 
  19   3   4       46.06       52.73      2.61 o 
  20   3   4       91.22       98.25      8.53 o 
  21   3   4        1.69        5.06      2.28 o 
 -21   4   4      162.41      161.63     11.69 o 
 -20   4   4      252.74      249.07     14.16 o 
 -19   4   4        1.88        2.49      1.65 o 
 -18   4   4       26.72       22.01      4.78 o 
 -17   4   4       70.14       77.59      4.78 o 
 -16   4   4       18.06       23.80      3.70 o 
 -15   4   4        0.32       -0.11      1.54 o 
 -14   4   4      374.41      362.80      9.78 o 
 -13   4   4       40.11       46.72      4.14 o 
 -12   4   4       21.11       13.36      1.32 o 
 -11   4   4     1773.89     1641.44     13.07 o 
 -10   4   4     1309.22     1345.28      9.68 o 
  -9   4   4        0.04        0.73      0.43 o 
  -8   4   4       41.93       47.56      1.41 o 
  -7   4   4       91.29       82.26      1.79 o 
  -6   4   4      243.63      266.71      3.28 o 
  -5   4   4       86.36       70.05      1.14 o 
  -4   4   4       25.27       35.23      0.84 o 
  -3   4   4      142.08      119.60      1.67 o 
  -2   4   4      106.12      109.83      1.56 o 
  -1   4   4     2070.56     2191.61     11.21 o 
   0   4   4     5479.32     5813.94     26.37 o 
   1   4   4        7.88       11.41      0.62 o 
   2   4   4        6.33        3.72      0.42 o 
   3   4   4        0.56        1.05      0.37 o 
   4   4   4      945.48     1001.35      7.68 o 
   5   4   4        4.98        4.59      0.62 o 
   6   4   4       57.54       66.45      1.78 o 
   7   4   4        5.43        3.66      0.85 o 
   8   4   4        4.08        5.78      0.95 o 
   9   4   4      290.24      231.28      4.68 o 
  10   4   4      423.77      384.42      6.32 o 
  11   4   4        0.67        1.02      0.83 o 
  12   4   4      133.36      135.57      4.63 o 
  13   4   4        4.61        4.82      1.15 o 
  14   4   4       11.83       11.64      1.65 o 
  15   4   4       18.82       21.36      2.10 o 
  16   4   4      448.17      470.06      8.15 o 
  17   4   4       66.45       66.63      3.65 o 
  18   4   4        7.53        7.10      1.55 o 
  19   4   4       27.55       26.79      2.15 o 
  20   4   4      222.45      243.19      9.20 o 
 -21   5   4        2.62       -0.43      1.11 o 
 -20   5   4       58.89       58.05      8.43 o 
 -19   5   4        2.18        3.80      1.88 o 
 -18   5   4       44.55       49.22      4.81 o 
 -17   5   4      100.39      100.35      5.72 o 
 -16   5   4       35.89       40.84      5.56 o 
 -15   5   4      112.41      117.39      5.80 o 
 -14   5   4      763.81      744.08     14.84 o 
 -13   5   4      107.76      100.79      4.25 o 
 -12   5   4        0.43        0.61      1.08 o 
 -11   5   4      889.86      850.66      9.60 o 
 -10   5   4       10.07       13.20      1.44 o 
  -9   5   4      439.60      447.67      4.61 o 
  -8   5   4       67.97       87.71      2.08 o 
  -7   5   4      171.47      194.67      2.73 o 
  -6   5   4       24.78       29.08      1.19 o 
  -5   5   4       29.74       36.05      1.07 o 
  -4   5   4       69.15       75.01      1.22 o 
  -3   5   4      162.44      172.78      1.97 o 
  -2   5   4      121.70      140.84      2.07 o 
  -1   5   4       92.68       95.54      1.63 o 
   0   5   4       25.51       24.73      0.90 o 
   1   5   4        0.86        0.90      0.44 o 
   2   5   4      267.42      249.52      2.68 o 
   3   5   4     1221.96     1251.68      9.22 o 
   4   5   4       51.22       41.30      1.59 o 
   5   5   4      213.18      232.26      3.56 o 
   6   5   4        4.98        3.85      0.74 o 
   7   5   4      117.65      104.01      2.42 o 
   8   5   4      243.57      178.46      3.20 o 
   9   5   4       82.70       61.73      3.29 o 
  10   5   4       68.39       54.61      2.62 o 
  11   5   4       33.33       35.99      4.65 o 
  12   5   4       47.56       37.95      2.54 o 
  13   5   4       47.19       50.56      2.95 o 
  14   5   4        5.58        7.56      1.43 o 
  15   5   4      120.00      116.46      4.13 o 
  16   5   4        0.50       -0.54      1.17 o 
  17   5   4       73.75       76.36      4.02 o 
  18   5   4       97.30       91.39      4.33 o 
  19   5   4       15.04       14.00      4.54 o 
 -20   6   4       80.93       89.14      5.96 o 
 -19   6   4        4.12        3.06      1.47 o 
 -18   6   4      208.09      204.09      8.44 o 
 -17   6   4       60.86       48.05      4.88 o 
 -16   6   4        0.34        0.18      1.56 o 
 -15   6   4       10.85       12.63      2.73 o 
 -14   6   4        2.67        4.15      1.82 o 
 -13   6   4      271.01      262.05      8.48 o 
 -12   6   4     1326.87     1293.65     17.21 o 
 -11   6   4        7.70        6.81      1.02 o 
 -10   6   4      166.96      171.00      3.54 o 
  -9   6   4       56.59       59.26      2.32 o 
  -8   6   4       45.14       40.55      1.83 o 
  -7   6   4       21.24       21.90      1.93 o 
  -6   6   4       72.23       82.06      2.07 o 
  -5   6   4      159.39      163.40      3.11 o 
  -4   6   4       47.71       45.31      1.31 o 
  -3   6   4      111.00      111.60      1.71 o 
  -2   6   4      570.28      631.47      4.32 o 
  -1   6   4      864.84      891.25      6.05 o 
   0   6   4       17.23       14.55      1.07 o 
   1   6   4      278.64      289.96      3.78 o 
   2   6   4       97.55      110.58      2.52 o 
   3   6   4      277.32      286.40      4.16 o 
   4   6   4        0.27       -0.38      0.57 o 
   5   6   4        3.07        2.68      0.78 o 
   6   6   4       93.28       93.66      2.45 o 
   7   6   4      342.15      354.35      4.91 o 
   8   6   4      386.93      349.09      5.29 o 
   9   6   4      129.59      120.11      5.19 o 
  10   6   4       26.97       25.15      1.72 o 
  11   6   4        3.25        3.00      1.18 o 
  12   6   4      108.92      102.30      3.92 o 
  13   6   4        0.29       -0.34      0.97 o 
  14   6   4      321.67      343.89      7.39 o 
  15   6   4        1.93        1.00      0.97 o 
  16   6   4        1.33        0.02      1.19 o 
  17   6   4       59.42       55.96      3.84 o 
  18   6   4       23.61       22.04      5.29 o 
 -20   7   4        9.54       19.23      4.97 o 
 -19   7   4      219.72      242.82      9.77 o 
 -18   7   4       50.95       53.22      6.74 o 
 -17   7   4      140.53      141.24      7.25 o 
 -16   7   4        1.04        2.45      1.95 o 
 -15   7   4       41.67       45.12      4.89 o 
 -14   7   4       14.48       16.74      3.08 o 
 -13   7   4        6.17        4.93      2.00 o 
 -12   7   4      731.27      725.07     11.70 o 
 -11   7   4      326.62      337.68      6.62 o 
 -10   7   4       43.71       43.56      2.21 o 
  -9   7   4      441.06      441.20      6.26 o 
  -8   7   4      263.92      245.10      4.46 o 
  -7   7   4       24.77       27.78      1.75 o 
  -6   7   4        0.71        0.54      0.61 o 
  -5   7   4        0.01        1.79      0.68 o 
  -4   7   4        3.11       -0.50      0.51 o 
  -3   7   4       16.06       13.66      1.19 o 
  -2   7   4       81.38       83.46      2.11 o 
  -1   7   4      219.63      225.67      3.38 o 
   0   7   4      874.28      867.07      7.53 o 
   1   7   4     2357.99     2361.51     15.57 o 
   2   7   4      138.68      134.34      2.76 o 
   3   7   4        0.13        1.50      0.73 o 
   4   7   4      143.33      126.14      2.93 o 
   5   7   4      137.36      118.11      4.37 o 
   6   7   4        8.06        4.21      0.96 o 
   7   7   4       72.33       62.00      2.43 o 
   8   7   4      275.13      276.49      6.37 o 
   9   7   4       91.08      100.92      3.99 o 
  10   7   4        1.25        0.75      1.19 o 
  11   7   4       13.26       13.64      1.94 o 
  12   7   4       55.36       62.53      3.39 o 
  13   7   4       10.14        9.46      2.24 o 
  14   7   4      261.08      262.14     17.20 o 
  15   7   4       96.04       95.88      5.10 o 
  16   7   4      161.92      165.61      6.60 o 
  17   7   4       16.82        6.47      3.28 o 
 -18   8   4        0.41        4.40      2.27 o 
 -17   8   4       50.78       55.78      5.58 o 
 -16   8   4      120.28      122.36      6.84 o 
 -15   8   4        7.93        8.64      3.87 o 
 -14   8   4       14.54       16.62      3.18 o 
 -13   8   4       50.00       48.22      4.85 o 
 -12   8   4      114.61      109.16      6.61 o 
 -11   8   4      114.39      114.06      4.65 o 
 -10   8   4        0.77        1.57      1.04 o 
  -9   8   4        1.21        0.50      0.92 o 
  -8   8   4        5.80        6.21      1.41 o 
  -7   8   4      126.21      116.05      4.30 o 
  -6   8   4       22.20       19.55      2.65 o 
  -5   8   4        2.26        1.76      1.25 o 
  -4   8   4      112.89       99.16      3.68 o 
  -3   8   4        9.40        8.09      1.62 o 
  -2   8   4       42.37       44.92      3.09 o 
  -1   8   4      134.70      141.04      4.05 o 
   0   8   4        0.94        0.27      0.83 o 
   1   8   4       75.00       79.55      2.54 o 
   2   8   4        1.02        1.64      0.73 o 
   3   8   4      196.05      192.70      4.30 o 
   4   8   4       40.79       38.37      2.53 o 
   5   8   4      181.46      177.46      4.73 o 
   6   8   4      102.57       94.76      8.06 o 
   7   8   4       11.85        9.72      1.79 o 
   8   8   4       21.03       18.18      2.21 o 
   9   8   4        0.24        1.07      1.23 o 
  10   8   4       50.25       55.47      3.48 o 
  11   8   4       16.30       13.87      2.16 o 
  12   8   4       30.77       32.97      4.43 o 
  13   8   4        4.23        3.66      1.86 o 
  14   8   4      122.86      128.50      6.06 o 
  15   8   4      242.50      252.04     13.71 o 
  16   8   4       17.84       13.35      4.37 o 
 -17   9   4       25.99       26.47      7.18 o 
 -16   9   4        7.08       11.67      5.76 o 
 -15   9   4       48.03       50.28     11.01 o 
 -14   9   4       50.46       49.41      9.12 o 
 -13   9   4       15.97       18.36      6.09 o 
 -12   9   4       35.05       39.23      3.45 o 
 -11   9   4       13.55       13.45      2.24 o 
 -10   9   4        0.38       -1.04      1.25 o 
  -9   9   4        0.28        0.02      1.26 o 
  -8   9   4        8.30       10.45      2.42 o 
  -7   9   4       35.07       22.44      3.13 o 
  -6   9   4       10.36       10.90      2.30 o 
  -5   9   4      124.77      135.93      6.01 o 
  -4   9   4       59.23       61.11      5.00 o 
  -3   9   4       22.52       25.20      4.53 o 
  -2   9   4        0.49        2.66      2.46 o 
  -1   9   4       16.34       22.95      2.66 o 
   0   9   4      371.76      355.49      8.90 o 
   1   9   4       15.76       19.28      2.82 o 
   2   9   4      162.57      159.58      6.13 o 
   3   9   4       10.90       12.45      1.91 o 
   4   9   4       91.38       88.20      4.19 o 
   5   9   4       16.94       20.83      2.47 o 
   6   9   4       58.36       60.07      3.65 o 
   7   9   4       88.22       98.68      4.33 o 
   8   9   4      140.67      149.66      5.25 o 
   9   9   4      111.97      111.34      4.69 o 
  10   9   4        4.63        0.92      1.38 o 
  11   9   4       29.46       36.41      5.44 o 
  12   9   4       39.21       44.92      4.55 o 
  13   9   4       49.46       63.55      8.23 o 
  14   9   4       14.49       13.14      4.23 o 
 -14  10   4        1.74        0.48      2.78 o 
 -13  10   4       62.22       61.98      8.03 o 
 -12  10   4       59.24       61.18      8.05 o 
 -10  10   4        5.33        7.26      2.55 o 
  -9  10   4        4.70        3.39      2.02 o 
  -8  10   4       48.89       47.52      4.59 o 
  -7  10   4       24.94       24.07      3.31 o 
  -6  10   4        3.93        2.48      1.94 o 
  -5  10   4       14.56       15.92      4.23 o 
  -4  10   4        3.70        7.17      3.28 o 
  -3  10   4       73.66       59.54      6.92 o 
  -2  10   4        2.50        2.54      2.82 o 
  -1  10   4        0.34       -0.31      2.52 o 
   0  10   4      233.07      236.01     11.47 o 
   1  10   4       85.61       87.29      5.17 o 
   2  10   4      163.99      157.86      6.43 o 
   3  10   4       22.25       20.53      3.12 o 
   4  10   4       52.22       55.26      4.72 o 
   5  10   4       56.31       62.50      4.21 o 
   6  10   4       27.80       30.46      3.10 o 
   7  10   4        6.74        2.84      1.60 o 
   8  10   4       42.66       36.63      3.36 o 
   9  10   4        0.78        0.66      1.93 o 
  10  10   4      271.30      287.07     14.16 o 
  11  10   4       18.58       16.61      4.98 o 
  12  10   4       58.71       59.80      8.21 o 
 -12  11   4        2.36        0.47      2.29 o 
 -11  11   4       59.77       54.85      7.52 o 
 -10  11   4        0.06       -0.66      2.81 o 
  -9  11   4       14.09       13.44      2.89 o 
  -8  11   4      118.01      120.15      9.15 o 
  -7  11   4        5.32        6.85      3.15 o 
  -6  11   4        7.01        6.82      3.62 o 
  -5  11   4       17.19       14.77      4.43 o 
  -4  11   4        0.11        0.51      2.81 o 
  -3  11   4       23.18       15.61      4.70 o 
  -2  11   4       32.60       34.95      6.24 o 
  -1  11   4       16.91       14.43      4.44 o 
   0  11   4       31.93       38.70      6.06 o 
   1  11   4       36.14       31.61      5.48 o 
   2  11   4        4.03        3.81      2.12 o 
   3  11   4        1.00       -0.91      1.80 o 
   4  11   4        4.53        6.89      4.78 o 
   5  11   4       48.74       52.79      4.98 o 
   6  11   4        1.42       -1.15      4.19 o 
   7  11   4       28.96       33.86      3.40 o 
   8  11   4        3.95        2.57      2.68 o 
   9  11   4        0.07        4.84      3.90 o 
  10  11   4      108.61      102.31      9.20 o 
  -8  12   4        2.54        5.30      3.14 o 
  -7  12   4       10.72        5.45      3.56 o 
  -6  12   4       75.85       69.49      8.57 o 
  -5  12   4       35.30       40.85      6.91 o 
  -4  12   4      162.74      150.29     10.65 o 
  -3  12   4       56.99       61.34      8.19 o 
  -2  12   4       12.28       10.39      4.26 o 
  -1  12   4        3.74        0.00      3.06 o 
   0  12   4       46.00       43.80      6.75 o 
   1  12   4        9.56        9.73      4.17 o 
   2  12   4        0.06       -3.34      2.72 o 
   3  12   4       13.52        9.55      4.14 o 
   4  12   4        5.41        6.68      2.29 o 
   5  12   4       28.55       27.34      3.85 o 
 -23   1   5       40.91       28.72      6.58 o 
 -22   1   5      335.08      341.72     13.16 o 
 -21   1   5      122.64      127.73      6.05 o 
 -20   1   5        2.59        7.58      3.21 o 
 -19   1   5       27.06       33.27      4.85 o 
 -18   1   5        1.39        3.85      2.12 o 
 -17   1   5        2.66        3.74      1.57 o 
 -16   1   5      107.02       77.16      5.02 o 
 -15   1   5      152.29      140.31      3.95 o 
 -14   1   5       27.93       21.65      1.85 o 
 -13   1   5       21.35       24.39      1.69 o 
 -12   1   5      178.08      178.31      3.59 o 
 -11   1   5      102.72      101.47      2.18 o 
 -10   1   5      276.63      298.43      3.71 o 
  -9   1   5     2776.30     2782.59     14.48 o 
  -8   1   5        1.15        0.64      0.24 o 
  -7   1   5       26.27       20.95      0.66 o 
  -6   1   5       17.05       14.91      0.66 o 
  -5   1   5        2.06        3.97      0.43 o 
  -4   1   5       74.21       82.91      1.19 o 
  -3   1   5      527.81      623.81      4.17 o 
  -2   1   5     1603.26     1725.98     10.03 o 
  -1   1   5     1753.65     1857.85     10.38 o 
   0   1   5     1057.87     1078.39      7.20 o 
   1   1   5       72.33       49.64      1.30 o 
   2   1   5       72.27       86.49      1.96 o 
   3   1   5      234.33      250.95      3.02 o 
   4   1   5       47.10       47.92      1.38 o 
   5   1   5      891.44      946.37      6.80 o 
   6   1   5        8.34        8.33      0.92 o 
   7   1   5        7.55        5.79      0.74 o 
   8   1   5      159.61      164.77      2.68 o 
   9   1   5        7.34        8.94      0.99 o 
  10   1   5      591.54      570.89      6.10 o 
  11   1   5      804.15      782.72      8.18 o 
  12   1   5      419.99      374.99      5.49 o 
  13   1   5       60.54       58.50      2.48 o 
  14   1   5        3.04        1.70      1.15 o 
  15   1   5        8.07        7.09      1.43 o 
  16   1   5        6.85        6.59      1.15 o 
  17   1   5        9.83        9.57      1.38 o 
  18   1   5       29.12       29.66      1.96 o 
  19   1   5        3.78        3.31      0.99 o 
  20   1   5        1.15        1.55      0.96 o 
 -23   2   5      194.05      207.98     13.97 o 
 -22   2   5      114.49      134.14     10.90 o 
 -21   2   5      393.94      383.78     17.94 o 
 -20   2   5        9.96        8.87      4.39 o 
 -19   2   5        7.73        5.42      1.99 o 
 -18   2   5       32.47       39.05      4.82 o 
 -17   2   5       58.92       58.93      3.78 o 
 -16   2   5      117.11       94.12      3.30 o 
 -15   2   5       14.33        9.39      1.28 o 
 -14   2   5       37.47       38.36      2.28 o 
 -13   2   5        1.56        1.52      0.60 o 
 -12   2   5      223.80      230.18      3.67 o 
 -11   2   5     1663.79     1663.13     12.19 o 
 -10   2   5     1457.88     1378.46     10.42 o 
  -9   2   5      183.42      167.05      2.02 o 
  -8   2   5       11.34        9.01      0.54 o 
  -7   2   5       50.46       34.61      0.79 o 
  -6   2   5      129.60      142.35      1.89 o 
  -5   2   5      317.79      412.84      3.62 o 
  -4   2   5      570.28      665.98      3.97 o 
  -3   2   5      157.06      174.56      2.00 o 
  -2   2   5      424.33      490.73      4.42 o 
  -1   2   5        0.01        0.22      0.30 o 
   0   2   5      945.43      987.14      6.57 o 
   1   2   5       67.12       79.21      1.47 o 
   2   2   5      337.88      400.37      4.24 o 
   3   2   5      585.96      580.76      5.50 o 
   4   2   5        5.19        7.74      0.72 o 
   5   2   5      257.35      291.23      3.67 o 
   6   2   5      150.91      156.78      2.59 o 
   7   2   5       17.85       16.95      1.10 o 
   8   2   5      248.50      209.98      3.22 o 
   9   2   5      200.31      206.30      3.30 o 
  10   2   5      785.84      710.08      8.36 o 
  11   2   5      432.56      406.13      4.96 o 
  12   2   5        7.64        5.90      0.90 o 
  13   2   5       22.85       23.49      1.73 o 
  14   2   5        0.01       -0.56      0.67 o 
  15   2   5      133.76      143.40      4.41 o 
  16   2   5      233.19      236.54      7.21 o 
  17   2   5       53.19       56.58      2.73 o 
  18   2   5       48.37       47.52      2.52 o 
  19   2   5       27.84       34.70      2.13 o 
  20   2   5       68.14       64.49      3.84 o 
 -23   3   5        0.06        3.66      3.52 o 
 -22   3   5      128.09      123.14     10.57 o 
 -21   3   5       96.48      108.57      9.48 o 
 -20   3   5        0.05        0.44      2.12 o 
 -19   3   5       44.56       47.43      7.15 o 
 -18   3   5       16.57       16.74      4.08 o 
 -17   3   5       38.76       31.01      5.49 o 
 -16   3   5       23.82       15.98      2.66 o 
 -15   3   5      316.88      309.33      5.15 o 
 -14   3   5      281.29      247.95      4.45 o 
 -13   3   5      161.40      145.09      3.29 o 
 -12   3   5      906.81      850.11      9.30 o 
 -11   3   5        1.85        0.10      0.56 o 
 -10   3   5      208.42      205.30      2.74 o 
  -9   3   5      243.25      219.61      2.85 o 
  -8   3   5      101.72      122.96      2.34 o 
  -7   3   5     1235.13     1275.16      8.42 o 
  -6   3   5      223.96      238.71      2.53 o 
  -5   3   5       56.24       57.87      1.13 o 
  -4   3   5       39.45       39.12      0.73 o 
  -3   3   5        9.28       10.13      0.59 o 
  -2   3   5      548.28      567.04      5.14 o 
  -1   3   5     2355.46     2409.29     12.84 o 
   0   3   5        5.74        4.61      0.53 o 
   1   3   5      290.01      273.42      3.15 o 
   2   3   5      618.94      650.45      5.09 o 
   3   3   5      249.46      242.39      3.08 o 
   4   3   5      260.09      231.99      3.07 o 
   5   3   5       15.03       16.89      1.05 o 
   6   3   5      156.43      172.50      2.76 o 
   7   3   5      130.40      130.84      3.03 o 
   8   3   5        0.21       -0.16      0.60 o 
   9   3   5        7.38       -0.33      0.53 o 
  10   3   5      326.37      308.99      5.13 o 
  11   3   5       71.71       77.05      2.88 o 
  12   3   5     1210.57     1173.99     14.93 o 
  13   3   5      137.04      122.67      3.70 o 
  14   3   5       72.05       82.93      3.96 o 
  15   3   5      153.32      161.91      5.42 o 
  16   3   5        0.05        0.89      1.02 o 
  17   3   5        8.14        7.71      1.42 o 
  18   3   5      310.71      330.86      6.14 o 
  19   3   5        0.86        1.64      1.02 o 
  20   3   5       21.64       22.34      3.65 o 
 -22   4   5       54.85       55.85      8.56 o 
 -21   4   5       58.56       66.22      8.80 o 
 -20   4   5      239.72      247.57     14.27 o 
 -19   4   5       24.74       26.63      5.54 o 
 -18   4   5        2.19       -2.24      1.12 o 
 -17   4   5      479.99      464.58     18.63 o 
 -16   4   5      262.82      247.18      8.17 o 
 -15   4   5       12.80       11.59      2.95 o 
 -14   4   5      187.64      168.74      6.36 o 
 -13   4   5        9.69        3.23      1.07 o 
 -12   4   5      134.19      152.27      3.30 o 
 -11   4   5      329.31      296.65      3.78 o 
 -10   4   5       21.26       22.20      1.20 o 
  -9   4   5       30.68       22.84      1.25 o 
  -8   4   5       36.08       31.83      1.34 o 
  -7   4   5      307.88      319.49      3.86 o 
  -6   4   5        2.12        0.84      0.47 o 
  -5   4   5      341.56      353.90      3.35 o 
  -4   4   5       73.65       62.84      0.95 o 
  -3   4   5      156.51      170.69      2.42 o 
  -2   4   5      518.09      571.98      4.28 o 
  -1   4   5     1531.22     1582.78      9.39 o 
   0   4   5     1535.76     1660.50     14.23 o 
   1   4   5        0.16        0.51      0.35 o 
   2   4   5     1267.84     1230.00      8.20 o 
   3   4   5       50.37       48.07      1.29 o 
   4   4   5       49.58       45.16      1.46 o 
   5   4   5        0.48        0.55      0.49 o 
   6   4   5        5.67        1.18      0.56 o 
   7   4   5       20.35       22.43      2.19 o 
   8   4   5       27.91       24.04      1.73 o 
   9   4   5       33.61       17.40      1.72 o 
  10   4   5      246.27      239.37      5.11 o 
  11   4   5       17.61       14.16      1.65 o 
  12   4   5       16.85       15.34      2.06 o 
  13   4   5      174.97      171.26      5.59 o 
  14   4   5        0.33        1.40      1.08 o 
  15   4   5      151.34      163.31      4.88 o 
  16   4   5        0.03       -0.40      0.99 o 
  17   4   5       23.93       23.12      2.09 o 
  18   4   5       21.40       18.81      2.16 o 
  19   4   5       97.55       98.64      6.12 o 
 -21   5   5        0.76        2.53      2.40 o 
 -20   5   5       27.58       18.18      4.85 o 
 -19   5   5      178.88      199.45     12.94 o 
 -18   5   5       30.88       33.91      4.04 o 
 -17   5   5        4.22        0.65      1.08 o 
 -16   5   5      187.67      194.17      7.56 o 
 -15   5   5       93.44       89.69      5.10 o 
 -14   5   5        0.25        1.69      1.47 o 
 -13   5   5        3.42        1.04      1.14 o 
 -12   5   5       26.43       24.31      2.50 o 
 -11   5   5        1.63        1.19      0.81 o 
 -10   5   5        7.16        4.25      0.83 o 
  -9   5   5       29.93       31.90      1.64 o 
  -8   5   5      225.69      208.10      3.40 o 
  -7   5   5       17.73       17.92      1.22 o 
  -6   5   5        5.31       10.31      0.93 o 
  -5   5   5       60.89       41.80      1.27 o 
  -4   5   5      247.46      303.58      3.14 o 
  -3   5   5       44.90       44.91      1.22 o 
  -2   5   5       25.68       27.81      1.08 o 
  -1   5   5      268.21      286.55      3.04 o 
   0   5   5      427.16      443.01      3.92 o 
   1   5   5     1276.67     1196.25      8.25 o 
   2   5   5     1718.71     1651.52     10.51 o 
   3   5   5      619.66      602.70      6.26 o 
   4   5   5       15.41       15.12      1.19 o 
   5   5   5        1.00        0.39      0.55 o 
   6   5   5      641.16      580.63      6.35 o 
   7   5   5      159.64      120.25      2.70 o 
   8   5   5        4.65        1.15      0.58 o 
   9   5   5        4.86        5.30      0.85 o 
  10   5   5        0.33        1.01      0.91 o 
  11   5   5       21.73       23.56      2.08 o 
  12   5   5      192.34      208.68      5.51 o 
  13   5   5       20.83       22.56      2.32 o 
  14   5   5       34.59       39.91      2.99 o 
  15   5   5       28.15       35.28      3.25 o 
  16   5   5       21.74       19.35      2.24 o 
  17   5   5        0.41       -0.61      1.16 o 
  18   5   5        0.49       -0.75      2.75 o 
  19   5   5       27.28       26.66      3.83 o 
 -19   6   5       16.71       22.37      3.60 o 
 -18   6   5       21.50       18.38      3.38 o 
 -17   6   5       13.65       10.74      3.95 o 
 -16   6   5        7.47        5.36      2.20 o 
 -15   6   5      141.78      129.96      8.37 o 
 -14   6   5      198.63      198.78      8.10 o 
 -13   6   5      422.19      420.89     10.97 o 
 -12   6   5       66.84       67.85      2.75 o 
 -11   6   5       78.35       73.19      2.79 o 
 -10   6   5      140.54      120.21      3.43 o 
  -9   6   5        9.27       13.47      1.43 o 
  -8   6   5        2.05        1.76      0.84 o 
  -7   6   5        1.36        1.56      0.70 o 
  -6   6   5       19.95       18.79      1.33 o 
  -5   6   5        3.53        4.90      0.76 o 
  -4   6   5       55.70       63.16      1.68 o 
  -3   6   5      309.81      298.06      3.80 o 
  -2   6   5       24.11       24.95      1.21 o 
  -1   6   5        0.19       -0.30      0.52 o 
   0   6   5     1402.70     1453.14     11.32 o 
   1   6   5      336.96      344.99      4.62 o 
   2   6   5       90.65       97.16      2.44 o 
   3   6   5       47.38       38.87      1.70 o 
   4   6   5        2.38        1.84      0.73 o 
   5   6   5        0.98        2.75      0.79 o 
   6   6   5      314.54      289.84      4.50 o 
   7   6   5      106.82      122.71      2.97 o 
   8   6   5        9.61        8.08      1.06 o 
   9   6   5        1.29        1.48      0.80 o 
  10   6   5        0.13        1.18      0.76 o 
  11   6   5        0.05        0.03      0.94 o 
  12   6   5       43.92       53.56      3.28 o 
  13   6   5       69.80       61.23      3.51 o 
  14   6   5        9.95        9.92      3.29 o 
  15   6   5      102.54      103.73      4.29 o 
  16   6   5       31.73       36.28      9.39 o 
  17   6   5       23.07       19.17      4.97 o 
  18   6   5        1.66        3.45      3.46 o 
 -19   7   5       15.97       13.68      3.09 o 
 -18   7   5       41.95       41.19      4.79 o 
 -17   7   5       45.08       44.58      4.94 o 
 -16   7   5       32.99       39.39      4.56 o 
 -15   7   5       57.73       66.24      5.27 o 
 -14   7   5       35.21       42.47      4.47 o 
 -13   7   5      149.28      140.34      6.55 o 
 -12   7   5        3.23        0.78      1.98 o 
 -11   7   5        5.14        6.64      1.68 o 
 -10   7   5      144.84      130.16      4.78 o 
  -9   7   5       72.80       69.47      3.46 o 
  -8   7   5       36.75       30.10      2.62 o 
  -7   7   5        4.78        3.41      0.93 o 
  -6   7   5      242.37      214.34      4.23 o 
  -5   7   5       93.18       82.91      2.87 o 
  -4   7   5       12.12       13.48      1.53 o 
  -3   7   5      173.06      172.81      4.27 o 
  -2   7   5      303.65      299.23      5.31 o 
  -1   7   5       40.68       44.79      1.81 o 
   0   7   5       18.38       16.49      1.33 o 
   1   7   5      598.09      591.57      6.19 o 
   2   7   5       77.40       73.00      2.61 o 
   3   7   5       24.79       20.14      1.52 o 
   4   7   5       18.71       15.51      1.35 o 
   5   7   5        2.06        5.34      1.11 o 
   6   7   5       32.14       28.85      2.12 o 
   7   7   5       68.57       72.53      3.32 o 
   8   7   5       26.76       32.16      2.57 o 
   9   7   5        0.18        1.48      1.02 o 
  10   7   5        0.02       -1.86      0.94 o 
  11   7   5       10.23       11.13      1.94 o 
  12   7   5      138.54      132.25      4.84 o 
  13   7   5        8.51        9.31      1.77 o 
  14   7   5       45.63       47.25      3.55 o 
  15   7   5        8.27        7.77      2.24 o 
  16   7   5       30.44       34.01      6.41 o 
  17   7   5        2.79       -1.29      2.48 o 
 -18   8   5       73.75       68.85      6.68 o 
 -17   8   5       16.29       15.25      3.16 o 
 -16   8   5        0.44        2.16      1.96 o 
 -15   8   5        6.01        5.38      2.42 o 
 -14   8   5        0.09        0.68      1.74 o 
 -13   8   5       35.42       38.41      4.39 o 
 -12   8   5        9.47        5.67      2.26 o 
 -11   8   5        3.10        0.54      1.63 o 
 -10   8   5       38.87       36.35      3.15 o 
  -9   8   5       50.33       46.22      4.26 o 
  -8   8   5       51.85       46.99      3.71 o 
  -7   8   5      101.44       45.38      5.63 o 
  -6   8   5      327.11      288.88     12.01 o 
  -5   8   5      203.92      188.00      9.59 o 
  -4   8   5      218.17      194.37      9.54 o 
  -3   8   5      166.32      179.50      9.04 o 
  -2   8   5       18.26       24.37      2.49 o 
  -1   8   5       42.80       43.43      2.60 o 
   0   8   5      100.04      105.29      3.24 o 
   1   8   5       44.00       47.30      2.03 o 
   2   8   5       23.86       18.60      2.13 o 
   3   8   5       61.90       57.26      2.56 o 
   4   8   5       49.80       47.33      2.62 o 
   5   8   5        9.83       14.65      2.06 o 
   6   8   5        1.96        4.44      1.29 o 
   7   8   5       35.59       45.94      4.02 o 
   8   8   5       31.02       38.55      3.18 o 
   9   8   5       16.21       20.38      2.51 o 
  10   8   5       28.26       28.00      3.39 o 
  11   8   5       25.46       24.12      3.03 o 
  12   8   5        2.97        4.74      2.14 o 
  13   8   5      180.52      203.30     12.19 o 
  14   8   5      233.68      261.84     13.85 o 
  15   8   5        4.34        3.35      2.46 o 
 -16   9   5        1.19        2.43      2.25 o 
 -15   9   5        1.54        1.81      1.99 o 
 -14   9   5        1.45        2.42      1.93 o 
 -13   9   5        0.00       -0.09      1.64 o 
 -12   9   5       10.42       16.47      3.16 o 
 -11   9   5      242.80      235.88     12.30 o 
 -10   9   5        2.03        3.87      3.03 o 
  -9   9   5       64.05       53.50      6.89 o 
  -7   9   5      575.47      595.48     18.96 o 
  -6   9   5      104.40       93.88      7.27 o 
  -5   9   5      307.44      321.06     13.28 o 
  -4   9   5       42.75       46.28      5.89 o 
  -3   9   5       55.67       50.85      6.17 o 
  -2   9   5        0.04        3.26      2.38 o 
  -1   9   5       75.28       74.88      6.31 o 
   0   9   5       58.61       60.93      6.74 o 
   1   9   5      176.77      186.25      6.57 o 
   2   9   5       63.80       67.77      3.86 o 
   3   9   5       21.37       22.22      2.47 o 
   4   9   5       59.97       66.52      3.59 o 
   5   9   5        0.63        0.55      2.20 o 
   6   9   5        5.83        6.77      1.70 o 
   7   9   5       35.38       34.59      3.65 o 
   8   9   5       70.51       79.06      6.37 o 
   9   9   5       77.94       83.23      4.37 o 
  10   9   5        2.15        1.22      1.49 o 
  11   9   5        4.28        3.96      1.64 o 
  12   9   5        0.26       -0.72      1.61 o 
  13   9   5        9.76       12.75      4.48 o 
  14   9   5       21.26       19.90      5.34 o 
 -14  10   5        0.02       -2.33      2.51 o 
 -13  10   5        9.38       10.83      3.69 o 
 -12  10   5       53.81       66.05      8.48 o 
 -11  10   5        1.10       -2.35      2.56 o 
 -10  10   5       48.82       13.42      3.86 o 
  -9  10   5        9.51        5.12      3.21 o 
  -8  10   5       55.60       51.89      7.13 o 
  -7  10   5       79.40       83.61      7.63 o 
  -6  10   5        0.65        3.04      2.64 o 
  -5  10   5       76.51       84.34      7.08 o 
  -4  10   5       12.89        8.13      3.26 o 
  -3  10   5       49.60       45.07      6.40 o 
  -2  10   5       57.79       52.34      6.71 o 
  -1  10   5      105.98      108.38      8.09 o 
   0  10   5       64.24       64.56      7.26 o 
   1  10   5        0.00       -1.65      2.60 o 
   2  10   5        4.93       10.46      3.56 o 
   3  10   5        1.58        3.40      1.90 o 
   4  10   5       44.95       42.47      4.27 o 
   5  10   5       77.43       78.39      4.30 o 
   6  10   5       89.09      100.66      6.23 o 
   7  10   5      124.34      132.05      6.37 o 
   8  10   5       26.91       24.39      3.20 o 
   9  10   5        5.58        6.66      1.96 o 
  10  10   5       79.73       81.20      5.82 o 
  11  10   5       26.22       30.74      6.49 o 
 -11  11   5        4.27        0.70      1.58 o 
 -10  11   5        9.66        5.80      3.73 o 
  -9  11   5       16.90       14.03      4.56 o 
  -8  11   5        0.06       -0.01      2.31 o 
  -7  11   5       86.47       80.57      7.57 o 
  -6  11   5       91.42       81.39      7.73 o 
  -5  11   5        0.38        0.54      2.41 o 
  -4  11   5        1.88        4.74      3.41 o 
  -3  11   5       11.08       12.34      4.09 o 
  -2  11   5        6.89        7.62      3.70 o 
  -1  11   5       43.44       58.84      7.84 o 
   0  11   5       62.45       68.39      8.12 o 
   1  11   5        1.98        2.83      3.09 o 
   2  11   5        2.64       -0.27      2.90 o 
   3  11   5        6.68        6.74      3.57 o 
   4  11   5       14.44       13.05      2.92 o 
   5  11   5        0.41        0.53      1.77 o 
   6  11   5       39.74       41.43      4.96 o 
   7  11   5      105.46      108.97     11.53 o 
   8  11   5       74.60       70.34      5.39 o 
  -6  12   5       19.97       21.36      5.71 o 
  -5  12   5       97.92      108.49      9.17 o 
  -4  12   5       83.22       76.64      9.20 o 
  -3  12   5        5.44        5.79      3.67 o 
  -2  12   5        8.11       11.34      4.65 o 
  -1  12   5        0.18       -2.39      2.98 o 
   0  12   5       11.38       20.82      5.04 o 
   1  12   5        8.03       12.63      4.62 o 
   2  12   5        1.76        1.56      3.34 o 
   3  12   5        3.99        7.54      4.04 o 
   4  12   5        6.88        7.59      4.09 o 
 -23   0   6      641.64      679.22     24.61 o 
 -22   0   6      865.24      893.95     30.58 o 
 -21   0   6      100.57      114.84      7.31 o 
 -20   0   6      130.06      154.13      8.25 o 
 -19   0   6       42.62       54.43      7.76 o 
 -18   0   6       43.84       56.59      6.69 o 
 -17   0   6        8.60       21.33      3.52 o 
 -16   0   6       61.55       56.13      6.76 o 
 -15   0   6        5.45        8.03      1.85 o 
 -14   0   6       67.34       53.88      3.33 o 
 -13   0   6       25.02       20.08      2.68 o 
 -12   0   6      124.76      133.86      4.81 o 
 -11   0   6     1154.70     1136.04     11.70 o 
 -10   0   6     3812.56     3673.46     31.25 o 
  -9   0   6      608.97      578.42      6.95 o 
  -8   0   6       53.39       49.93      1.64 o 
  -7   0   6       32.10       38.59      1.79 o 
  -6   0   6      874.53      788.84     10.67 o 
  -5   0   6      357.87      389.40      6.74 o 
  -4   0   6     5008.87     5473.02     45.58 o 
  -3   0   6     3660.06     3944.28     47.35 o 
  -2   0   6      914.78      900.86      9.30 o 
  -1   0   6      350.18      477.24      5.64 o 
   0   0   6        1.41        3.21      1.02 o 
   1   0   6       76.73       70.82      2.09 o 
   2   0   6       81.25       91.38      2.43 o 
   3   0   6     5960.29     6277.69     44.55 o 
   4   0   6     2016.50     1995.69     16.97 o 
   5   0   6        4.69        7.17      1.09 o 
   6   0   6      210.77      223.99      5.19 o 
   7   0   6       14.84       17.32      1.62 o 
   8   0   6       44.64       38.69      2.25 o 
   9   0   6      147.28      136.50      4.40 o 
  10   0   6      326.11      309.64      5.87 o 
  11   0   6      961.68      905.31     11.28 o 
  12   0   6      122.73      123.11      4.60 o 
  13   0   6      605.70      559.87     12.02 o 
  14   0   6        0.45        1.43      1.33 o 
  15   0   6       28.90       25.98      4.34 o 
  16   0   6       74.12       72.58      4.91 o 
  17   0   6       75.03       76.60     10.43 o 
  18   0   6        9.09       12.53      2.82 o 
  19   0   6       22.29       22.05      3.06 o 
  20   0   6      201.45      222.43      8.51 o 
 -23   1   6      262.42      292.36     16.15 o 
 -22   1   6       17.57       24.91      3.27 o 
 -21   1   6       18.07       24.04      3.24 o 
 -20   1   6       34.11       34.28      3.47 o 
 -19   1   6        4.94       10.15      1.86 o 
 -18   1   6        5.28        8.37      1.90 o 
 -17   1   6        0.22        4.26      2.00 o 
 -16   1   6      149.71      142.92      3.94 o 
 -15   1   6       31.53       38.18      3.62 o 
 -14   1   6       41.84       36.96      2.22 o 
 -13   1   6        8.09        8.75      1.27 o 
 -12   1   6      144.21      141.00      3.11 o 
 -11   1   6     1392.17     1341.56     10.59 o 
 -10   1   6      171.44      152.43      2.28 o 
  -9   1   6      503.89      502.78      3.84 o 
  -8   1   6      301.23      281.05      3.00 o 
  -7   1   6      210.09      190.74      2.49 o 
  -6   1   6      747.41      757.25      9.55 o 
  -5   1   6     1340.25     1386.27      8.22 o 
  -4   1   6      112.68      123.71      1.49 o 
  -3   1   6       77.74       90.63      1.54 o 
  -2   1   6      172.09      168.14      2.11 o 
  -1   1   6       68.14       83.91      1.58 o 
   0   1   6      685.71      630.86      5.68 o 
   1   1   6        3.70        1.34      0.45 o 
   2   1   6       22.97       28.56      1.19 o 
   3   1   6        0.01       -0.05      0.41 o 
   4   1   6     1070.12     1069.22     10.34 o 
   5   1   6        0.00        0.04      0.47 o 
   6   1   6       65.16       66.29      1.73 o 
   7   1   6       43.29       44.64      1.82 o 
   8   1   6      230.73      221.64      3.93 o 
   9   1   6       11.36        9.42      0.98 o 
  10   1   6      872.34      802.59      7.81 o 
  11   1   6        1.65        1.32      0.80 o 
  12   1   6       18.43       20.62      1.67 o 
  13   1   6      410.61      381.31      5.91 o 
  14   1   6      157.56      152.98      4.06 o 
  15   1   6       26.44       23.85      2.26 o 
  16   1   6        2.73        4.02      1.06 o 
  17   1   6        6.37        6.92      1.27 o 
  18   1   6        7.22        7.74      1.54 o 
  19   1   6       13.01       12.71      1.63 o 
  20   1   6       73.68       80.25      4.56 o 
 -23   2   6      240.77      252.68     15.30 o 
 -22   2   6       47.03       49.65      8.32 o 
 -21   2   6       61.68       67.33      6.27 o 
 -20   2   6      126.50      138.97      6.57 o 
 -19   2   6       96.67      105.87     10.13 o 
 -18   2   6       13.12       13.01      2.96 o 
 -17   2   6      214.46      216.45      5.48 o 
 -16   2   6       74.90       83.76      3.32 o 
 -15   2   6       39.95       44.57      2.40 o 
 -14   2   6      329.80      324.22      5.71 o 
 -13   2   6      268.54      273.70      4.60 o 
 -12   2   6       11.78       15.75      1.21 o 
 -11   2   6     1479.46     1428.68      9.56 o 
 -10   2   6      362.52      335.79      3.83 o 
  -9   2   6      242.73      249.24      3.38 o 
  -8   2   6      113.58      106.02      1.67 o 
  -7   2   6      141.83      144.56      2.31 o 
  -6   2   6        2.42        0.99      0.45 o 
  -5   2   6       32.73       57.83      1.24 o 
  -4   2   6      256.28      271.25      2.41 o 
  -3   2   6      236.56      247.78      2.63 o 
  -2   2   6      307.67      344.16      3.04 o 
  -1   2   6       20.19       15.80      0.78 o 
   0   2   6        8.45        9.14      0.64 o 
   1   2   6      662.90      692.93      5.02 o 
   2   2   6       11.09       19.23      0.90 o 
   3   2   6      115.16      112.84      2.31 o 
   4   2   6       77.14       85.36      1.80 o 
   5   2   6       62.16       63.12      1.67 o 
   6   2   6       34.01       27.75      1.47 o 
   7   2   6      147.26      164.09      2.97 o 
   8   2   6      112.48      113.50      2.50 o 
   9   2   6       56.32       41.75      1.68 o 
  10   2   6       17.57       11.38      1.05 o 
  11   2   6      503.73      445.82      5.60 o 
  12   2   6        4.51        4.04      1.37 o 
  13   2   6        1.74        2.16      0.83 o 
  14   2   6       18.55       18.96      1.76 o 
  15   2   6       13.39       14.14      1.64 o 
  16   2   6      169.99      192.13      4.72 o 
  17   2   6        2.47        0.19      0.91 o 
  18   2   6        2.11        2.30      1.09 o 
  19   2   6        7.71        7.56      2.11 o 
  20   2   6        0.62        1.15      2.05 o 
 -22   3   6        4.92        2.49      3.11 o 
 -21   3   6       46.88       57.15      9.49 o 
 -20   3   6       15.10       20.04      3.73 o 
 -19   3   6       11.39       19.64      4.75 o 
 -18   3   6      133.52      144.49     10.23 o 
 -17   3   6       45.88       46.82      4.44 o 
 -16   3   6      125.66      109.69      5.55 o 
 -15   3   6       12.02        3.36      1.46 o 
 -14   3   6      991.01     1016.83     11.79 o 
 -13   3   6      167.82      171.60      3.64 o 
 -12   3   6       27.85       24.42      1.68 o 
 -11   3   6      712.75      678.28      6.40 o 
 -10   3   6      414.17      423.41      4.35 o 
  -9   3   6     1401.99     1426.67     10.79 o 
  -8   3   6      842.82      814.21      7.21 o 
  -7   3   6       95.91      110.11      2.27 o 
  -6   3   6      221.38      192.14      3.39 o 
  -5   3   6       12.07        8.31      0.67 o 
  -4   3   6      152.86      147.32      1.88 o 
  -3   3   6      418.77      449.79      3.72 o 
  -2   3   6      473.42      553.70      4.24 o 
  -1   3   6       22.15       22.45      1.02 o 
   0   3   6      177.42      194.43      2.57 o 
   1   3   6      406.66      407.70      3.96 o 
   2   3   6     1550.19     1381.04      9.84 o 
   3   3   6      342.58      361.65      3.78 o 
   4   3   6       84.29       82.86      1.75 o 
   5   3   6      105.73      107.32      2.28 o 
   6   3   6        0.15        0.16      0.46 o 
   7   3   6      317.19      310.40      4.67 o 
   8   3   6     1022.62      872.77      9.21 o 
   9   3   6       71.31       53.63      2.41 o 
  10   3   6      473.50      434.12      6.49 o 
  11   3   6      768.16      713.41      8.80 o 
  12   3   6      448.04      442.46      6.64 o 
  13   3   6       16.79       12.65      1.42 o 
  14   3   6      114.03      120.92      3.71 o 
  15   3   6      198.09      211.68      4.98 o 
  16   3   6       12.80       14.83      2.59 o 
  17   3   6       12.42       14.33      1.76 o 
  18   3   6      122.19      128.14      4.01 o 
  19   3   6        6.04        6.97      2.06 o 
 -22   4   6       33.58       35.51      6.80 o 
 -21   4   6       70.35       72.45      9.41 o 
 -20   4   6      540.79      558.16     22.29 o 
 -19   4   6      150.35      164.08     11.31 o 
 -18   4   6       27.49       23.80      5.01 o 
 -17   4   6       41.45       42.66      6.78 o 
 -16   4   6        3.31        2.56      2.29 o 
 -15   4   6       25.05       20.47      3.73 o 
 -14   4   6      647.53      598.71      9.02 o 
 -13   4   6      165.04      157.39      3.82 o 
 -12   4   6       14.05       11.33      1.03 o 
 -11   4   6       51.38       49.19      1.63 o 
 -10   4   6      145.97      153.46      2.90 o 
  -9   4   6        4.43        7.36      0.88 o 
  -8   4   6       89.62       86.08      2.19 o 
  -7   4   6        6.87        7.56      0.92 o 
  -6   4   6       17.29       20.01      1.24 o 
  -5   4   6      174.46      165.63      2.64 o 
  -4   4   6      127.57      127.66      1.87 o 
  -3   4   6        1.59        5.58      0.53 o 
  -2   4   6      219.33      251.70      2.85 o 
  -1   4   6        2.23        2.45      0.49 o 
   0   4   6        0.27        0.16      0.42 o 
   1   4   6      753.66      801.51      6.76 o 
   2   4   6      850.89      857.86      6.61 o 
   3   4   6      250.39      230.63      3.33 o 
   4   4   6        5.92        7.05      0.83 o 
   5   4   6        0.18        0.76      0.54 o 
   6   4   6       19.94       17.38      1.26 o 
   7   4   6       46.91       37.47      1.63 o 
   8   4   6       67.26       46.52      2.58 o 
   9   4   6      156.13      120.82      4.67 o 
  10   4   6       19.89       21.01      1.94 o 
  11   4   6       19.96       18.17      1.99 o 
  12   4   6       42.95       40.14      3.05 o 
  13   4   6        7.68        8.52      1.56 o 
  14   4   6        1.86        3.30      2.29 o 
  15   4   6        5.56        3.55      1.42 o 
  16   4   6        4.47        3.61      1.52 o 
  17   4   6       18.25       23.10      2.72 o 
  18   4   6        7.05        8.94      2.20 o 
  19   4   6        0.01        1.80      2.02 o 
 -21   5   6       59.05       63.23      8.77 o 
 -20   5   6        4.59        4.30      2.74 o 
 -19   5   6      498.53      507.70     21.24 o 
 -18   5   6        1.75        0.75      1.53 o 
 -17   5   6       78.82       72.91      7.53 o 
 -16   5   6        0.01        2.31      1.67 o 
 -15   5   6       13.15       11.99      2.46 o 
 -14   5   6        0.14        2.56      1.51 o 
 -13   5   6       55.62       51.79      3.95 o 
 -12   5   6        6.13        3.83      1.00 o 
 -11   5   6       70.31       56.97      2.16 o 
 -10   5   6        3.16        0.96      0.70 o 
  -9   5   6       45.24       45.97      1.73 o 
  -8   5   6       26.73       18.23      1.28 o 
  -7   5   6       16.54       15.99      1.18 o 
  -6   5   6       60.10       39.04      1.57 o 
  -5   5   6       28.67       17.28      1.35 o 
  -4   5   6       40.90       32.05      1.37 o 
  -3   5   6       10.86       11.00      0.88 o 
  -2   5   6      206.68      220.63      2.76 o 
  -1   5   6       52.56       61.33      1.55 o 
   0   5   6     2441.26     2404.92     14.41 o 
   1   5   6      738.98      700.33      5.93 o 
   2   5   6      305.93      297.33      4.24 o 
   3   5   6       12.23       10.93      1.41 o 
   4   5   6        7.44       14.42      1.20 o 
   5   5   6        0.07        2.66      0.74 o 
   6   5   6      125.62      112.07      2.72 o 
   7   5   6       38.64       22.33      1.51 o 
   8   5   6        5.58        5.85      0.93 o 
   9   5   6        6.18        9.13      1.11 o 
  10   5   6       54.68       56.44      2.14 o 
  11   5   6       50.48       50.95      2.94 o 
  12   5   6      178.80      180.61      5.00 o 
  13   5   6        2.43        2.76      1.28 o 
  14   5   6       24.31       29.28      2.77 o 
  15   5   6       14.51       15.00      2.15 o 
  16   5   6       69.85       71.47      4.17 o 
  17   5   6        1.57        0.74      1.24 o 
  18   5   6       29.13       30.79      4.17 o 
 -20   6   6       65.91       63.14      9.30 o 
 -19   6   6       16.65       17.19      4.57 o 
 -18   6   6      240.02      248.59     14.53 o 
 -17   6   6      171.50      170.42     17.86 o 
 -16   6   6      431.34      434.29     11.94 o 
 -15   6   6      310.36      310.40      9.83 o 
 -14   6   6      166.40      159.86      6.89 o 
 -13   6   6      237.00      226.44      7.97 o 
 -12   6   6       77.92       79.33      3.94 o 
 -11   6   6      280.64      269.54      5.44 o 
 -10   6   6        1.59        0.94      0.80 o 
  -9   6   6        0.35        0.35      0.76 o 
  -8   6   6       16.69       14.38      1.32 o 
  -7   6   6      171.03      135.94      3.02 o 
  -6   6   6        2.62        0.78      0.62 o 
  -5   6   6       96.05       76.45      2.32 o 
  -4   6   6      182.09      156.05      3.23 o 
  -3   6   6        0.35        0.02      0.54 o 
  -2   6   6      924.66      933.19     11.11 o 
  -1   6   6       11.84        8.32      0.97 o 
   0   6   6     1009.65     1031.14      9.15 o 
   1   6   6       91.35       83.82      2.47 o 
   2   6   6      246.48      233.42      3.91 o 
   3   6   6      323.52      299.90      4.56 o 
   4   6   6      523.62      502.89      6.18 o 
   5   6   6      250.05      225.83      4.04 o 
   6   6   6      295.53      277.07      4.56 o 
   7   6   6       39.34       42.61      2.26 o 
   8   6   6        5.27        7.83      1.32 o 
   9   6   6        6.94        8.34      1.35 o 
  10   6   6        7.77        8.94      1.54 o 
  11   6   6       24.58       24.56      3.67 o 
  12   6   6      142.73      135.86      4.88 o 
  13   6   6      100.02      104.95      4.59 o 
  14   6   6       99.17      112.74      4.56 o 
  15   6   6      187.88      205.72      7.89 o 
  16   6   6        4.75       -1.45      5.56 o 
  17   6   6       24.23       18.57      5.21 o 
 -19   7   6       11.15        8.31      3.45 o 
 -18   7   6       60.92       72.60      6.28 o 
 -17   7   6       89.23       90.56      5.83 o 
 -16   7   6        6.34        7.02      2.25 o 
 -15   7   6        0.61        0.07      1.64 o 
 -14   7   6       35.22       27.99      3.71 o 
 -13   7   6        4.45        5.55      2.16 o 
 -12   7   6        4.07        3.43      1.85 o 
 -11   7   6       64.04       60.51      3.99 o 
 -10   7   6        5.38        5.55      1.45 o 
  -9   7   6      113.11      106.74      3.88 o 
  -8   7   6       43.82       46.86      2.88 o 
  -7   7   6       73.30       70.94      3.06 o 
  -6   7   6      275.46      264.29      5.63 o 
  -5   7   6      172.34      171.37      5.14 o 
  -3   7   6       10.54        8.92      1.33 o 
  -2   7   6      120.31      117.27      3.43 o 
  -1   7   6      304.20      315.35      7.52 o 
   0   7   6      116.40      108.67      3.00 o 
   1   7   6      133.24      137.20      3.12 o 
   2   7   6       40.47       42.17      2.05 o 
   3   7   6        6.37        3.63      1.07 o 
   4   7   6       21.92       18.68      1.76 o 
   5   7   6       46.56       56.85      2.83 o 
   6   7   6       64.93       74.82      3.43 o 
   7   7   6       17.53       17.14      1.88 o 
   8   7   6       13.21       12.59      1.64 o 
   9   7   6        8.92        9.57      2.51 o 
  10   7   6        2.12        0.76      1.83 o 
  11   7   6       14.17       12.94      2.13 o 
  12   7   6       37.58       46.24      3.52 o 
  13   7   6        5.40        8.86      1.88 o 
  14   7   6       58.12       58.63      6.03 o 
  15   7   6       28.03       36.98      6.23 o 
  16   7   6        0.37        5.07      2.78 o 
 -18   8   6       61.89       65.78      6.08 o 
 -17   8   6       38.33       37.71      4.66 o 
 -16   8   6        6.77        7.90      2.52 o 
 -15   8   6       85.26       89.33      8.86 o 
 -14   8   6        8.31        5.60      2.35 o 
 -13   8   6      794.93      806.92     15.12 o 
 -12   8   6      379.31      366.14      9.58 o 
 -11   8   6        5.27        3.64      1.64 o 
 -10   8   6        3.08        2.52      1.74 o 
  -9   8   6      132.28      122.16      5.16 o 
  -8   8   6      211.08      192.77      7.88 o 
  -7   8   6       44.64       39.22      5.50 o 
  -6   8   6      115.23      114.67      7.63 o 
  -5   8   6      110.71       75.02      6.17 o 
  -4   8   6      129.36      123.99      7.76 o 
  -3   8   6       91.05       88.33      6.70 o 
  -2   8   6       51.44       58.10      3.79 o 
  -1   8   6      224.92      222.55      5.49 o 
   0   8   6      160.28      162.80      4.75 o 
   1   8   6      232.94      259.93      5.72 o 
   2   8   6       15.92       15.58      1.67 o 
   3   8   6       84.76       83.89      3.07 o 
   4   8   6       20.39       20.54      2.87 o 
   5   8   6        5.90        8.39      1.45 o 
   6   8   6        0.08        1.89      1.26 o 
   7   8   6        0.21        0.58      1.13 o 
   8   8   6       44.95       41.23      3.13 o 
   9   8   6       51.99       54.68      3.85 o 
  10   8   6        6.00        3.28      1.62 o 
  11   8   6        4.89        2.91      1.67 o 
  12   8   6      497.01      512.65     11.59 o 
  13   8   6      309.43      326.24      8.26 o 
  14   8   6      209.78      224.05     13.20 o 
 -16   9   6        5.24        7.17      2.61 o 
 -15   9   6        7.85        9.64      2.96 o 
 -14   9   6       65.83       65.98      5.30 o 
 -13   9   6        0.08        1.49      1.70 o 
 -12   9   6       87.09       92.72      6.44 o 
 -11   9   6       17.10       19.33      4.58 o 
 -10   9   6       18.25       18.75      4.69 o 
  -9   9   6       25.30       15.76      4.48 o 
  -8   9   6       23.08       27.26      5.27 o 
  -7   9   6       27.35       -0.45      1.06 o 
  -6   9   6        4.53        5.73      3.18 o 
  -5   9   6       23.74       20.28      4.66 o 
  -4   9   6       96.18      101.94      7.51 o 
  -3   9   6        3.34        0.57      2.09 o 
  -2   9   6        3.88        8.32      2.88 o 
  -1   9   6      129.46      141.70      8.70 o 
   0   9   6      399.76      420.02     15.09 o 
   1   9   6      336.15      309.14     12.95 o 
   2   9   6       34.24       33.80      3.03 o 
   3   9   6        0.51       -2.03      1.10 o 
   4   9   6        9.44        7.64      1.64 o 
   5   9   6       39.45       46.52      3.28 o 
   6   9   6        0.18        0.21      0.98 o 
   7   9   6       36.04       34.68      3.30 o 
   8   9   6      124.42      151.88      6.24 o 
   9   9   6        3.70        1.89      1.67 o 
  10   9   6       16.61       14.84      2.50 o 
  11   9   6        3.90        4.39      1.72 o 
  12   9   6       10.96       12.57      3.34 o 
  13   9   6        6.22       13.76      4.37 o 
 -14  10   6       16.54       13.46      4.37 o 
 -13  10   6       12.41       17.40      4.77 o 
 -12  10   6       12.55       15.95      4.56 o 
 -11  10   6        9.26        1.61      3.18 o 
 -10  10   6       25.46       26.65      5.52 o 
  -9  10   6      107.33       81.70      7.68 o 
  -8  10   6      176.60      138.94      9.68 o 
  -7  10   6        6.66        9.05      3.79 o 
  -6  10   6       64.00       62.31      7.53 o 
  -5  10   6       27.64       20.59      4.69 o 
  -4  10   6       14.53       22.79      4.72 o 
  -3  10   6        0.82        0.20      2.29 o 
  -2  10   6       10.52       12.32      3.92 o 
  -1  10   6        0.99        3.04      2.87 o 
   0  10   6       40.46       33.87      5.64 o 
   1  10   6       74.30       73.00      7.97 o 
   2  10   6        9.51        8.16      3.93 o 
   3  10   6        5.27        2.24      3.19 o 
   4  10   6        4.95        3.19      2.66 o 
   5  10   6       45.20       54.03      4.84 o 
   6  10   6        3.73        3.41      1.75 o 
   7  10   6        9.40       11.31      2.42 o 
   8  10   6       46.19       48.14      3.97 o 
   9  10   6       58.17       62.44      4.49 o 
  10  10   6        7.29        2.82      2.50 o 
 -10  11   6       17.06       -0.82      1.43 o 
  -9  11   6      130.33      124.87      9.71 o 
  -8  11   6       85.31       93.84      8.54 o 
  -7  11   6      366.93      377.05     16.56 o 
  -6  11   6       24.63       18.66      4.40 o 
  -5  11   6       11.29       13.45      3.81 o 
  -4  11   6      120.10      110.97      8.71 o 
  -3  11   6        0.01       -3.37      1.99 o 
  -2  11   6       46.12       49.90      6.95 o 
  -1  11   6       42.34       46.03      6.81 o 
   0  11   6       10.08       11.74      4.39 o 
   1  11   6       34.74       45.15      6.74 o 
   2  11   6      143.67      154.79     10.34 o 
   3  11   6        2.36        7.15      3.92 o 
   4  11   6      157.66      164.56     10.47 o 
   5  11   6       23.67       27.03      3.86 o 
   6  11   6        2.06        3.56      2.71 o 
   7  11   6       26.89       26.13      5.16 o 
  -4  12   6        1.59        3.30      3.44 o 
  -3  12   6        2.23        4.37      3.62 o 
  -2  12   6        2.79       -1.79      2.36 o 
  -1  12   6       24.02       18.67      5.28 o 
   0  12   6        5.92        6.05      3.86 o 
   1  12   6        0.34       -1.50      2.87 o 
 -23   1   7       14.46       16.14      5.17 o 
 -22   1   7       28.42       34.95      3.99 o 
 -21   1   7        0.71        2.98      2.10 o 
 -20   1   7        1.09       11.14      4.20 o 
 -19   1   7        1.35       11.55      6.13 o 
 -18   1   7       43.74       46.85      4.62 o 
 -17   1   7       52.76       60.71      3.77 o 
 -16   1   7        0.25        1.88      0.98 o 
 -15   1   7        2.52        4.63      1.00 o 
 -14   1   7        3.99        3.56      1.53 o 
 -13   1   7      128.48      121.27      3.47 o 
 -12   1   7      888.45      858.49      8.27 o 
 -11   1   7        0.63        2.55      1.21 o 
 -10   1   7      171.46      174.53      3.43 o 
  -9   1   7     2578.31     2447.14     18.38 o 
  -8   1   7      495.46      473.51      5.05 o 
  -7   1   7        0.01       -0.12      0.41 o 
  -6   1   7       18.27       22.93      1.30 o 
  -5   1   7        9.97        5.39      0.39 o 
  -4   1   7        8.20       11.50      0.66 o 
  -3   1   7      514.25      547.81      4.26 o 
  -2   1   7      108.14      100.84      2.13 o 
  -1   1   7        4.27        6.57      0.57 o 
   0   1   7      483.47      444.76      4.12 o 
   1   1   7       55.22       42.28      1.33 o 
   2   1   7      305.20      280.47      3.57 o 
   3   1   7      286.05      253.88      3.47 o 
   4   1   7      219.08      203.19      3.19 o 
   5   1   7        5.73        5.09      0.81 o 
   6   1   7       22.84       23.26      1.33 o 
   7   1   7       10.94       12.62      1.06 o 
   8   1   7        2.70        2.47      0.74 o 
   9   1   7      228.56      186.14      3.52 o 
  10   1   7      110.89      104.24      2.53 o 
  11   1   7        2.18        1.40      0.76 o 
  12   1   7       50.59       47.70      2.95 o 
  13   1   7       35.12       29.17      2.11 o 
  14   1   7        3.04        2.48      1.07 o 
  15   1   7      150.27      158.36      3.96 o 
  16   1   7       48.31       49.15      2.56 o 
  17   1   7        1.42        0.63      1.01 o 
  18   1   7       26.19       28.99      3.61 o 
  19   1   7       38.61       34.59      3.52 o 
 -22   2   7      121.04      136.21     11.21 o 
 -21   2   7       55.27       60.26      6.77 o 
 -20   2   7       51.12       62.10      5.04 o 
 -19   2   7       33.52       36.49      3.80 o 
 -18   2   7      156.40      166.78      8.18 o 
 -17   2   7       18.63       21.24      3.92 o 
 -16   2   7      158.92      143.16      4.42 o 
 -15   2   7       58.44       61.26      4.04 o 
 -14   2   7       69.75       67.85      2.67 o 
 -13   2   7      371.85      364.70      6.11 o 
 -12   2   7      704.96      674.50      7.10 o 
 -11   2   7       54.65       52.44      1.81 o 
 -10   2   7      291.71      296.66      4.02 o 
  -9   2   7      491.61      453.56      6.18 o 
  -8   2   7      293.42      285.53      4.64 o 
  -7   2   7       20.78       24.65      1.31 o 
  -6   2   7        0.31        0.23      0.50 o 
  -5   2   7      265.45      263.82      2.72 o 
  -4   2   7      251.38      243.41      2.70 o 
  -3   2   7      902.19      956.10      6.32 o 
  -2   2   7      233.74      257.49      2.56 o 
  -1   2   7       60.08       57.77      1.32 o 
   0   2   7       16.02       29.29      1.08 o 
   1   2   7       82.80       90.31      1.71 o 
   2   2   7      118.34      106.76      1.98 o 
   3   2   7     1048.37     1072.30      7.88 o 
   4   2   7      116.84      132.81      2.69 o 
   5   2   7      252.34      235.64      3.41 o 
   6   2   7       98.32       96.66      2.36 o 
   7   2   7        8.81        8.27      0.99 o 
   8   2   7        0.85        0.64      0.60 o 
   9   2   7      185.69      148.53      3.08 o 
  10   2   7      108.79      114.81      2.83 o 
  11   2   7      237.62      215.94      3.96 o 
  12   2   7       33.56       34.10      2.19 o 
  13   2   7       10.81        7.77      1.26 o 
  14   2   7       17.55       11.91      1.53 o 
  15   2   7      137.65      138.31      4.17 o 
  16   2   7        6.07        5.25      1.31 o 
  17   2   7        2.49        1.66      1.14 o 
  18   2   7        1.79        1.98      1.55 o 
  19   2   7       12.12       11.26      2.30 o 
 -22   3   7      497.14      490.58     21.66 o 
 -21   3   7       54.84       48.83      7.82 o 
 -20   3   7       18.25       27.62      4.16 o 
 -19   3   7        3.22        6.33      3.70 o 
 -18   3   7      218.63      233.56      7.73 o 
 -17   3   7       10.03       17.02      3.33 o 
 -16   3   7      349.37      318.39      7.65 o 
 -15   3   7        3.85        5.95      1.12 o 
 -14   3   7       23.86       26.60      1.90 o 
 -13   3   7      119.22      123.68      4.94 o 
 -12   3   7      530.43      513.66      5.71 o 
 -11   3   7       99.72       96.51      2.31 o 
 -10   3   7      304.93      308.18      4.26 o 
  -9   3   7       79.37       86.38      2.22 o 
  -8   3   7        0.56        0.19      0.60 o 
  -7   3   7       81.59       81.32      2.36 o 
  -6   3   7      233.69      224.05      3.86 o 
  -5   3   7      308.90      257.30      3.44 o 
  -4   3   7      602.37      641.83      5.02 o 
  -3   3   7       25.50       21.32      0.83 o 
  -2   3   7       33.07       29.35      1.05 o 
  -1   3   7      324.12      325.82      3.29 o 
   0   3   7      489.99      488.54      4.26 o 
   1   3   7     3022.22     2874.96     15.36 o 
   2   3   7      414.34      403.04      3.91 o 
   3   3   7      220.06      219.24      3.00 o 
   4   3   7       38.14       46.83      1.39 o 
   5   3   7      303.61      311.08      3.70 o 
   6   3   7       20.16       13.61      1.18 o 
   7   3   7      381.85      314.08      4.51 o 
   8   3   7       33.91       14.36      1.31 o 
   9   3   7       70.28       75.47      2.52 o 
  10   3   7      233.95      243.10      4.94 o 
  11   3   7      497.07      477.59      6.58 o 
  12   3   7        0.12       -0.04      0.80 o 
  13   3   7       40.70       37.98      2.33 o 
  14   3   7       39.75       41.94      2.52 o 
  15   3   7      128.01      130.83      5.05 o 
  16   3   7       87.50       81.94      3.38 o 
  17   3   7       14.56       14.00      1.85 o 
  18   3   7        0.77        1.22      1.64 o 
 -21   4   7       40.46       33.02      6.29 o 
 -20   4   7        9.42       10.82      2.02 o 
 -19   4   7       53.31       58.74     10.14 o 
 -18   4   7       15.24       15.89      3.26 o 
 -17   4   7       84.98       84.39      6.28 o 
 -16   4   7       20.38       24.69      6.94 o 
 -15   4   7      116.49      112.17      5.01 o 
 -14   4   7       49.47       44.74      3.24 o 
 -13   4   7       36.39       39.24      1.72 o 
 -12   4   7      114.28      118.22      3.40 o 
 -11   4   7      102.27      105.45      2.40 o 
 -10   4   7       97.23       88.81      2.33 o 
  -9   4   7       68.66       63.33      1.98 o 
  -8   4   7       11.10       11.07      1.26 o 
  -7   4   7      272.36      239.02      4.18 o 
  -6   4   7      206.79      231.36      4.05 o 
  -5   4   7       17.96       22.25      1.53 o 
  -4   4   7       13.25       11.55      0.99 o 
  -3   4   7      106.35       88.52      1.73 o 
  -2   4   7       97.22      105.15      1.74 o 
  -1   4   7       72.16       63.08      1.64 o 
   0   4   7      437.89      388.48      4.48 o 
   1   4   7      113.42      115.04      2.25 o 
   2   4   7      875.28      846.20      7.35 o 
   3   4   7      148.61      126.32      2.58 o 
   4   4   7        0.00        0.57      0.77 o 
   5   4   7      145.11      131.38      2.89 o 
   6   4   7      115.88       92.72      2.47 o 
   7   4   7       69.31       61.99      2.06 o 
   8   4   7        2.89        4.92      1.31 o 
   9   4   7       65.81       71.63      3.07 o 
  10   4   7       26.37       27.70      2.10 o 
  11   4   7       26.88       27.70      2.19 o 
  12   4   7        7.18        6.10      1.23 o 
  13   4   7        2.78        2.44      1.08 o 
  14   4   7       26.23       30.65      2.36 o 
  15   4   7       95.88       95.20      3.63 o 
  16   4   7        7.24        2.86      1.02 o 
  17   4   7       35.36       35.67      3.47 o 
  18   4   7       35.23       41.62      3.82 o 
 -21   5   7        2.14        4.51      2.66 o 
 -20   5   7       32.34       42.25      7.49 o 
 -19   5   7      106.41       86.22     16.23 o 
 -18   5   7       94.40       80.33      6.50 o 
 -16   5   7       29.80       34.95      5.03 o 
 -15   5   7      169.59      163.41      6.10 o 
 -14   5   7       16.91       15.38      2.37 o 
 -13   5   7        3.76        4.57      1.41 o 
 -12   5   7       26.46       29.69      1.86 o 
 -11   5   7      171.61      162.16      3.50 o 
 -10   5   7        3.18        2.37      0.75 o 
  -9   5   7        1.64        2.02      0.75 o 
  -8   5   7      749.25      725.66      8.76 o 
  -7   5   7       60.74       70.25      2.37 o 
  -6   5   7      756.13      682.78      7.68 o 
  -5   5   7      150.17      134.48      3.11 o 
  -4   5   7      320.74      318.45      4.17 o 
  -3   5   7      181.02      171.73      3.01 o 
  -2   5   7     3343.84     3385.62     19.74 o 
  -1   5   7      299.32      330.94      3.63 o 
   0   5   7      723.70      680.56      6.47 o 
   1   5   7      133.84      130.28      2.65 o 
   2   5   7      445.15      453.15      5.60 o 
   3   5   7       57.42       55.06      2.11 o 
   4   5   7        2.67        2.32      0.75 o 
   5   5   7        1.04        0.41      0.62 o 
   6   5   7       28.82       16.30      1.37 o 
   7   5   7       49.31       49.43      2.07 o 
   8   5   7       40.36       37.57      1.96 o 
   9   5   7      112.65      110.68      3.50 o 
  10   5   7        6.31        4.97      1.17 o 
  11   5   7      144.57      144.70      4.61 o 
  12   5   7      331.12      306.94      6.79 o 
  13   5   7        3.28        2.83      1.28 o 
  14   5   7      178.46      178.90      5.04 o 
  15   5   7       64.99       71.18      3.60 o 
  16   5   7        0.20        2.14      1.54 o 
  17   5   7       17.80       17.95      3.04 o 
 -20   6   7       23.94       24.30      5.92 o 
 -19   6   7      184.90      190.68     13.16 o 
 -18   6   7        1.97        1.64      2.72 o 
 -17   6   7       10.06        9.94      3.15 o 
 -16   6   7      106.31      105.50      5.27 o 
 -15   6   7       62.78       65.05      4.83 o 
 -14   6   7       15.67       16.47      2.60 o 
 -13   6   7      296.60      277.07      7.95 o 
 -12   6   7      149.95      162.21      5.95 o 
 -11   6   7       27.33       27.18      2.51 o 
 -10   6   7        0.05       -0.27      0.84 o 
  -9   6   7       67.36       66.27      2.69 o 
  -8   6   7       83.94       71.83      2.71 o 
  -7   6   7      383.35      351.47      5.85 o 
  -6   6   7      188.41      163.24      3.58 o 
  -5   6   7        0.30        1.52      0.79 o 
  -4   6   7       63.22       51.15      2.05 o 
  -3   6   7       37.88       37.92      1.95 o 
  -2   6   7      469.72      477.01      6.65 o 
  -1   6   7      639.80      643.36      8.81 o 
   0   6   7      426.32      435.80      5.56 o 
   1   6   7       64.49       69.57      2.22 o 
   2   6   7       47.93       60.54      2.14 o 
   3   6   7      248.52      264.12      4.44 o 
   4   6   7       13.38       16.05      2.01 o 
   5   6   7        0.26       -0.41      0.94 o 
   6   6   7       23.33       28.49      2.20 o 
   7   6   7        9.44        4.63      1.33 o 
   8   6   7        0.11        1.82      0.95 o 
   9   6   7       13.19       14.23      2.19 o 
  10   6   7        2.19        2.12      1.03 o 
  11   6   7       12.27       14.43      3.12 o 
  12   6   7        1.38        3.43      2.04 o 
  13   6   7     1068.56     1138.96     16.40 o 
  14   6   7      152.46      168.14      5.70 o 
  15   6   7       88.23      102.97     10.57 o 
  16   6   7        2.02        5.38      1.82 o 
 -19   7   7       38.51       43.07      7.84 o 
 -18   7   7       28.95       28.26      6.18 o 
 -17   7   7        0.73        0.55      1.55 o 
 -16   7   7       14.15       15.70      2.83 o 
 -15   7   7       75.20       72.81      4.80 o 
 -14   7   7        6.39        4.87      1.87 o 
 -13   7   7       12.85       13.72      2.53 o 
 -12   7   7        4.16        2.88      1.60 o 
 -11   7   7       20.81       21.10      2.79 o 
 -10   7   7        0.21        0.61      1.07 o 
  -9   7   7       22.09       18.75      2.09 o 
  -8   7   7        7.93        5.50      1.34 o 
  -7   7   7       12.11        8.24      1.76 o 
  -6   7   7      187.81      193.98      5.73 o 
  -5   7   7        3.45        5.03      1.96 o 
  -4   7   7        1.98        3.49      1.62 o 
  -3   7   7      248.10      246.23      7.96 o 
  -2   7   7       96.34       90.41      3.13 o 
  -1   7   7       24.86       27.95      2.52 o 
   0   7   7       55.02       58.31      3.04 o 
   1   7   7       10.28        9.34      1.30 o 
   2   7   7        8.29        7.28      1.24 o 
   3   7   7       20.63       16.23      1.71 o 
   4   7   7       19.07       22.87      2.00 o 
   5   7   7        0.22        1.03      0.96 o 
   6   7   7      149.95      154.46      4.28 o 
   7   7   7        0.85        2.68      1.16 o 
   8   7   7        9.12        9.89      1.67 o 
   9   7   7        3.19        7.19      2.40 o 
  10   7   7       18.38       23.85      2.53 o 
  11   7   7        4.90        4.46      1.51 o 
  12   7   7        4.52        6.17      1.85 o 
  13   7   7        3.90        3.50      1.85 o 
  14   7   7       60.02       66.14      8.99 o 
  15   7   7        0.17        2.64      4.78 o 
 -17   8   7       43.75       32.89      4.47 o 
 -16   8   7       71.50       73.06      6.22 o 
 -15   8   7       28.00       23.45      3.33 o 
 -14   8   7      431.18      404.63     10.64 o 
 -13   8   7      108.64      106.37      5.40 o 
 -12   8   7      163.52      156.67      6.30 o 
 -11   8   7       76.80       68.33      4.43 o 
 -10   8   7       25.37       21.35      2.88 o 
  -9   8   7        1.71        1.69      1.91 o 
  -8   8   7      125.06      104.87      7.66 o 
  -7   8   7      114.76      124.01      8.28 o 
  -6   8   7       76.57       74.20      6.46 o 
  -5   8   7       90.54       83.93      6.69 o 
  -4   8   7       20.27        7.69      2.67 o 
  -3   8   7       13.59       12.40      3.47 o 
  -2   8   7        6.41        6.68      2.11 o 
  -1   8   7       15.49       15.79      1.94 o 
   0   8   7       13.64       19.36      2.43 o 
   1   8   7       72.83       79.71      4.03 o 
   2   8   7        4.41        5.10      1.35 o 
   3   8   7       69.23       74.46      3.31 o 
   4   8   7        3.41        6.86      1.69 o 
   5   8   7      368.49      384.24      6.95 o 
   6   8   7      133.21      147.10      4.39 o 
   7   8   7      396.96      404.77      7.43 o 
   8   8   7        2.73        4.36      1.75 o 
   9   8   7        1.32        2.65      1.41 o 
  10   8   7      147.24      164.07      5.87 o 
  11   8   7       94.59      105.87      6.81 o 
  12   8   7        5.45        5.30      4.06 o 
  13   8   7       51.81       52.39      9.36 o 
 -15   9   7       37.09       37.43      4.66 o 
 -14   9   7        0.89        3.23      1.93 o 
 -13   9   7       66.69       65.22      8.03 o 
 -12   9   7      115.74      126.42      9.48 o 
 -11   9   7       17.12       24.84      5.34 o 
 -10   9   7       16.77       22.10      4.89 o 
  -9   9   7       39.81       37.06      6.00 o 
  -8   9   7      109.97      101.86      8.16 o 
  -7   9   7       44.60       36.07      5.88 o 
  -5   9   7       79.63       75.60      6.87 o 
  -4   9   7        6.48        3.69      2.94 o 
  -3   9   7        3.53        3.44      2.68 o 
  -2   9   7       15.01       16.79      3.81 o 
  -1   9   7      100.97      106.80      7.67 o 
   0   9   7       12.75       17.32      4.21 o 
   1   9   7        2.01        6.53      2.93 o 
   2   9   7       53.70       55.96      4.66 o 
   3   9   7        8.91        7.24      1.86 o 
   4   9   7       51.00       57.59      3.76 o 
   5   9   7       59.89       71.92      3.35 o 
   6   9   7        0.06        0.69      1.21 o 
   7   9   7       61.43       70.62      3.90 o 
   8   9   7        3.30        3.57      1.85 o 
   9   9   7      154.73      163.28      6.06 o 
  10   9   7      155.75      161.68      6.06 o 
  11   9   7       20.61       32.93      4.42 o 
 -13  10   7       38.09       56.65      7.90 o 
 -12  10   7      212.17      197.15     12.21 o 
 -11  10   7        0.15       -2.06      2.64 o 
 -10  10   7       61.01       65.08      8.13 o 
  -9  10   7       42.16       37.62      6.46 o 
  -8  10   7       72.46       84.77      9.30 o 
  -7  10   7       14.57        0.94      2.04 o 
  -6  10   7      125.75      122.06      9.15 o 
  -5  10   7       72.13       66.09      7.97 o 
  -4  10   7        0.01        3.60      2.75 o 
  -3  10   7       12.98        7.56      3.15 o 
  -2  10   7        0.45        1.22      2.43 o 
  -1  10   7        3.46        7.01      3.26 o 
   0  10   7       22.66       21.47      4.94 o 
   1  10   7       19.03       17.60      4.61 o 
   2  10   7        1.50        3.18      3.45 o 
   3  10   7       11.35        5.86      4.10 o 
   4  10   7       10.03        3.85      3.28 o 
   5  10   7       44.98       47.79      4.63 o 
   6  10   7       97.76      123.46      8.64 o 
   7  10   7       79.69       90.23      4.87 o 
   8  10   7       41.67       48.14      4.15 o 
   9  10   7        0.28       -1.39      2.31 o 
  -9  11   7        0.19       -0.84      1.58 o 
  -8  11   7      256.97      270.51     14.35 o 
  -7  11   7      171.80      169.31     11.37 o 
  -6  11   7        2.43        4.42      2.62 o 
  -5  11   7       69.78       77.52      8.65 o 
  -4  11   7       58.80       62.09      7.68 o 
  -3  11   7        6.34        3.33      2.86 o 
  -2  11   7        9.60       14.05      4.44 o 
  -1  11   7        1.66        4.52      3.08 o 
   0  11   7      121.67      112.79      9.04 o 
   1  11   7       37.42       24.84      5.73 o 
   2  11   7       11.25        3.92      3.85 o 
   3  11   7        3.83        1.81      3.42 o 
   4  11   7        1.05       -4.05      2.58 o 
   5  11   7       72.67       83.42      9.20 o 
 -22   0   8       34.60       33.53      6.89 o 
 -21   0   8       54.29       45.76      5.61 o 
 -20   0   8       45.16       50.95     12.66 o 
 -19   0   8      278.72      315.65     22.47 o 
 -18   0   8        3.34        8.61      6.15 o 
 -17   0   8      563.52      590.21     16.14 o 
 -16   0   8      151.85      149.58      7.58 o 
 -15   0   8       35.40       28.52      4.04 o 
 -14   0   8        4.25        6.12      3.95 o 
 -13   0   8      460.79      456.66     10.10 o 
 -12   0   8        2.27        4.04      1.31 o 
 -11   0   8     6471.17     6231.87     60.18 o 
 -10   0   8      148.58      155.18      5.26 o 
  -9   0   8       43.56       43.16      2.69 o 
  -8   0   8       28.05       30.24      2.88 o 
  -7   0   8       42.92       40.70      2.46 o 
  -6   0   8       14.47       21.83      2.48 o 
  -5   0   8      121.72      142.34      2.99 o 
  -4   0   8      183.29      239.51      3.95 o 
  -3   0   8      575.06      594.81      7.55 o 
  -2   0   8        7.89        7.46      1.01 o 
  -1   0   8      205.80      205.69      3.92 o 
   0   0   8       18.85       12.75      1.27 o 
   1   0   8      399.49      415.98      7.33 o 
   2   0   8       89.96       91.09      3.42 o 
   3   0   8      108.65       97.54      3.00 o 
   4   0   8     1034.02     1032.28     11.32 o 
   5   0   8      687.47      652.67      8.59 o 
   6   0   8      565.00      513.44      7.64 o 
   7   0   8      590.79      571.04      8.33 o 
   8   0   8      182.54      177.11      5.40 o 
   9   0   8      200.74      172.78      4.60 o 
  10   0   8      564.58      506.91      8.35 o 
  11   0   8       63.67       51.59      3.05 o 
  12   0   8       87.25       72.07      6.96 o 
  13   0   8       24.56       27.65      2.98 o 
  14   0   8       14.29       12.01      2.23 o 
  15   0   8      179.77      190.42      6.65 o 
  16   0   8      294.02      284.49      9.31 o 
  17   0   8        1.91        3.32      2.38 o 
  18   0   8       12.52       10.31      2.75 o 
 -22   1   8       46.51       47.44      5.50 o 
 -21   1   8      216.85      227.98     13.22 o 
 -20   1   8       39.06       50.05      3.81 o 
 -19   1   8       44.91       64.20      7.05 o 
 -18   1   8        0.00       -0.56      1.55 o 
 -17   1   8      117.83      137.72      5.33 o 
 -16   1   8      162.98      177.38      5.85 o 
 -15   1   8      224.65      227.53      5.70 o 
 -14   1   8      204.13      205.05      4.75 o 
 -13   1   8      237.54      238.90      5.02 o 
 -12   1   8      245.20      241.20      4.93 o 
 -11   1   8     2699.30     2611.39     22.03 o 
 -10   1   8        1.53        2.53      1.44 o 
  -9   1   8      576.94      570.48      8.29 o 
  -8   1   8       86.32       89.13      2.82 o 
  -7   1   8      124.23      118.57      2.68 o 
  -6   1   8       20.02       18.13      1.56 o 
  -5   1   8      136.12      152.81      2.71 o 
  -4   1   8        0.71       -0.58      0.37 o 
  -3   1   8       86.88      103.17      1.77 o 
  -2   1   8      392.34      393.82      4.15 o 
  -1   1   8       12.34        8.53      0.77 o 
   0   1   8        3.68        4.38      0.65 o 
   1   1   8        0.00        0.19      0.48 o 
   2   1   8     1221.75     1142.07      9.02 o 
   3   1   8       71.35       61.24      1.89 o 
   4   1   8      331.49      315.72      4.26 o 
   5   1   8      616.81      620.75      6.41 o 
   6   1   8        1.97        2.50      0.81 o 
   7   1   8       13.85       10.60      1.15 o 
   8   1   8      583.47      494.75      6.02 o 
   9   1   8      110.52       89.26      2.58 o 
  10   1   8      243.11      227.13      4.15 o 
  11   1   8       22.73       26.39      1.70 o 
  12   1   8       21.36       17.69      1.56 o 
  13   1   8       19.98       21.93      2.50 o 
  14   1   8       50.98       56.32      3.61 o 
  15   1   8      241.04      252.04      6.25 o 
  16   1   8       48.57       51.42      3.03 o 
  17   1   8        6.59        4.19      1.89 o 
  18   1   8        0.08        0.79      1.65 o 
 -22   2   8      118.00      110.24     10.56 o 
 -21   2   8        0.06        2.45      1.98 o 
 -20   2   8       33.55       32.44      4.74 o 
 -19   2   8       94.98      104.29      6.52 o 
 -18   2   8       16.53       22.08      2.96 o 
 -17   2   8        3.64        2.47      2.18 o 
 -16   2   8        0.68        3.06      1.90 o 
 -15   2   8        3.62        5.16      1.14 o 
 -14   2   8       39.60       39.41      2.63 o 
 -13   2   8      268.08      259.94      5.26 o 
 -12   2   8        9.69       10.67      1.32 o 
 -11   2   8      173.26      173.10      4.50 o 
 -10   2   8       70.25       70.94      2.88 o 
  -9   2   8        0.13       -0.21      0.53 o 
  -8   2   8       20.72       20.65      1.53 o 
  -7   2   8       15.36       15.47      1.32 o 
  -6   2   8      279.32      225.56      4.34 o 
  -5   2   8      106.07      117.97      2.47 o 
  -4   2   8      849.19      844.72      6.97 o 
  -3   2   8       77.33      108.52      1.82 o 
  -2   2   8      160.33      170.35      2.18 o 
  -1   2   8        2.88        3.07      0.55 o 
   0   2   8       50.56       48.73      1.41 o 
   1   2   8      423.30      408.72      4.23 o 
   2   2   8      217.27      191.44      2.70 o 
   3   2   8     3156.15     3064.99     16.68 o 
   4   2   8       47.81       46.42      1.68 o 
   5   2   8      143.73      134.95      2.81 o 
   6   2   8       15.84       14.83      1.14 o 
   7   2   8       61.42       53.74      1.80 o 
   8   2   8      141.24      126.36      2.72 o 
   9   2   8      847.57      806.33      8.22 o 
  10   2   8       34.55       33.16      2.13 o 
  11   2   8      105.07      100.00      2.99 o 
  12   2   8        7.89        8.23      1.28 o 
  13   2   8      193.59      205.13      4.78 o 
  14   2   8       20.63       16.56      1.76 o 
  15   2   8       32.76       29.45      2.48 o 
  16   2   8       12.46       11.77      1.71 o 
  17   2   8       32.40       27.82      4.06 o 
  18   2   8        0.56        2.28      1.63 o 
 -22   3   8      267.47      289.70     16.41 o 
 -21   3   8        0.04       -0.17      2.42 o 
 -20   3   8       60.15       72.10     16.48 o 
 -19   3   8      125.35      147.49     27.96 o 
 -18   3   8        2.34        5.67      1.57 o 
 -17   3   8       14.53       13.07      2.28 o 
 -16   3   8       45.19       45.81      3.50 o 
 -15   3   8       17.12       20.17      2.80 o 
 -14   3   8        0.91        1.14      0.94 o 
 -13   3   8       51.10       54.10      2.10 o 
 -12   3   8       62.39       67.93      2.82 o 
 -11   3   8        2.95        5.01      0.91 o 
 -10   3   8       10.61       12.81      1.34 o 
  -9   3   8      242.10      236.82      4.35 o 
  -8   3   8      621.40      591.94      7.17 o 
  -7   3   8      210.51      213.93      3.99 o 
  -6   3   8       14.97       31.53      1.85 o 
  -5   3   8      354.30      316.10      4.82 o 
  -4   3   8        0.84        1.39      0.69 o 
  -3   3   8      120.95      119.35      2.18 o 
  -2   3   8      122.55      136.03      2.00 o 
  -1   3   8      427.32      407.57      3.94 o 
   0   3   8      563.36      527.37      4.69 o 
   1   3   8     1208.94     1160.52      7.95 o 
   2   3   8       71.53       72.93      1.74 o 
   3   3   8      142.08      136.78      2.35 o 
   4   3   8       67.63       64.13      1.74 o 
   5   3   8       22.52       24.30      1.33 o 
   6   3   8        5.69        3.08      0.85 o 
   7   3   8        1.61        6.32      0.99 o 
   8   3   8      135.95      136.65      3.48 o 
   9   3   8       40.49       39.42      2.22 o 
  10   3   8      186.45      189.57      4.11 o 
  11   3   8        7.07        6.06      1.07 o 
  12   3   8        9.64        8.53      1.33 o 
  13   3   8       92.92       85.73      3.38 o 
  14   3   8       86.49       85.11      3.32 o 
  15   3   8       52.23       53.65      3.03 o 
  16   3   8       31.54       31.63      2.90 o 
  17   3   8        4.06        2.17      1.58 o 
 -21   4   8       26.88       26.34      5.63 o 
 -20   4   8        3.63        4.81      2.83 o 
 -19   4   8       37.53       42.90      8.12 o 
 -18   4   8        9.82        8.32      2.35 o 
 -17   4   8        1.00        1.29      1.74 o 
 -16   4   8        4.67        4.09      1.58 o 
 -15   4   8       51.30       46.99      5.43 o 
 -14   4   8      102.52      101.80      5.42 o 
 -13   4   8       32.75       36.39      2.74 o 
 -12   4   8      154.62      151.46      3.07 o 
 -11   4   8        2.11        1.88      0.93 o 
 -10   4   8       49.19       47.11      2.23 o 
  -9   4   8      246.63      258.33      4.69 o 
  -8   4   8       73.55       73.05      3.01 o 
  -7   4   8      947.40      857.58      9.09 o 
  -6   4   8        6.65        9.52      1.15 o 
  -5   4   8       47.71       32.62      1.84 o 
  -4   4   8       68.14       59.25      1.83 o 
  -3   4   8       19.24       21.10      1.32 o 
  -2   4   8      448.17      441.00      4.79 o 
  -1   4   8      938.09      901.74      6.65 o 
   0   4   8       12.43       14.19      0.96 o 
   1   4   8     1086.05     1050.25      7.53 o 
   2   4   8      168.72      158.40      2.74 o 
   3   4   8       12.43        9.28      0.92 o 
   4   4   8       20.10       24.16      1.37 o 
   5   4   8      111.06      107.55      2.53 o 
   6   4   8       54.67       57.24      1.95 o 
   7   4   8        3.00        3.78      0.77 o 
   8   4   8       10.42       10.90      1.40 o 
   9   4   8        2.09        1.96      0.86 o 
  10   4   8      180.26      169.02      4.04 o 
  11   4   8      495.22      497.85      7.54 o 
  12   4   8       14.36       18.15      1.93 o 
  13   4   8        4.79        4.48      1.49 o 
  14   4   8      557.18      596.04      9.00 o 
  15   4   8        0.01        1.07      1.07 o 
  16   4   8        1.45        3.62      1.59 o 
  17   4   8        0.32        1.16      1.07 o 
 -20   5   8       57.79       65.49      9.11 o 
 -19   5   8        8.39        4.38      2.38 o 
 -18   5   8        1.65        3.41      2.22 o 
 -17   5   8        0.08       -0.72      1.49 o 
 -16   5   8       56.48       63.67      6.78 o 
 -15   5   8       47.63       33.84      4.81 o 
 -14   5   8      107.27       97.58      4.76 o 
 -13   5   8        1.16        1.37      1.09 o 
 -12   5   8        9.16       10.14      1.67 o 
 -11   5   8        7.65       10.34      1.47 o 
 -10   5   8       49.87       51.79      2.35 o 
  -9   5   8       74.88       92.27      4.68 o 
  -8   5   8       71.29       69.95      2.47 o 
  -7   5   8      129.25      119.00      3.14 o 
  -6   5   8       38.94       44.13      2.11 o 
  -5   5   8       17.64       23.56      1.68 o 
  -4   5   8       45.14       38.27      1.98 o 
  -3   5   8      590.19      634.91      6.55 o 
  -2   5   8        0.08        0.31      0.61 o 
  -1   5   8      628.56      608.73      6.45 o 
   0   5   8       54.93       55.95      1.85 o 
   1   5   8       25.01       26.33      1.66 o 
   2   5   8       78.99       76.68      2.35 o 
   3   5   8        0.04        0.67      0.73 o 
   4   5   8       35.32       31.85      1.84 o 
   5   5   8        0.10       -0.05      0.87 o 
   6   5   8       17.42       14.79      1.64 o 
   7   5   8        9.60       11.14      1.45 o 
   8   5   8        9.88       13.49      2.16 o 
   9   5   8       35.86       39.78      2.68 o 
  10   5   8       91.91       85.92      3.32 o 
  11   5   8      249.79      261.06      5.66 o 
  12   5   8      236.45      232.09      5.47 o 
  13   5   8        1.53        1.39      1.24 o 
  14   5   8        2.87        1.57      1.09 o 
  15   5   8       63.56       74.55      4.84 o 
  16   5   8      115.07      117.69      7.95 o 
 -19   6   8      248.34      251.64     15.21 o 
 -18   6   8        5.20        3.60      2.92 o 
 -17   6   8       44.55       50.20      8.07 o 
 -16   6   8       25.67       21.06      3.96 o 
 -15   6   8        7.98        6.78      1.95 o 
 -14   6   8        0.04       -0.06      1.41 o 
 -13   6   8       59.79       62.92      4.44 o 
 -12   6   8       62.81       63.62      3.94 o 
 -11   6   8       91.75       98.72      4.67 o 
 -10   6   8      184.00      167.33      4.35 o 
  -9   6   8        0.10        0.98      0.93 o 
  -8   6   8       13.29        9.20      1.77 o 
  -7   6   8      265.04      245.20      4.63 o 
  -6   6   8       39.29       43.52      2.24 o 
  -5   6   8      879.79      866.42      9.31 o 
  -4   6   8      537.53      539.64      8.90 o 
  -3   6   8       70.17       73.28      2.65 o 
  -2   6   8       51.58       50.99      2.62 o 
  -1   6   8        2.05        3.06      1.59 o 
   0   6   8       26.61       30.26      2.73 o 
   1   6   8       41.14       41.55      1.98 o 
   2   6   8       22.52       28.00      2.06 o 
   3   6   8        0.34       -0.27      0.81 o 
   4   6   8       14.88       16.28      1.70 o 
   5   6   8       26.10       30.64      2.23 o 
   6   6   8      149.86      176.39      4.53 o 
   7   6   8       19.38       33.30      2.45 o 
   8   6   8       15.53       16.65      1.81 o 
   9   6   8        0.30        0.03      0.84 o 
  10   6   8        4.76        3.08      1.57 o 
  11   6   8       35.18       42.85      3.25 o 
  12   6   8      618.08      662.04     11.06 o 
  13   6   8       37.31       37.34      2.84 o 
  14   6   8       11.78        9.12      3.38 o 
  15   6   8        4.71        9.21      2.75 o 
 -18   7   8       31.50       37.50      7.20 o 
 -17   7   8        8.52        4.18      3.42 o 
 -16   7   8      125.58      130.00      6.07 o 
 -15   7   8       27.52       26.85      3.36 o 
 -14   7   8       22.35       18.70      2.91 o 
 -13   7   8       77.34       86.28      4.76 o 
 -12   7   8       29.87       37.46      3.70 o 
 -11   7   8       39.16       44.66      3.93 o 
 -10   7   8        0.89        2.61      1.53 o 
  -9   7   8        1.42       -0.01      1.34 o 
  -8   7   8       11.01       14.08      2.26 o 
  -7   7   8       76.17       80.46      5.05 o 
  -6   7   8       13.71       13.01      2.12 o 
  -5   7   8       30.25       25.70      3.59 o 
  -4   7   8       22.28       20.23      2.88 o 
  -3   7   8      159.94      160.01      5.35 o 
  -2   7   8       11.94       11.07      1.50 o 
  -1   7   8     1881.44     1893.16     19.06 o 
   0   7   8      298.31      304.71      8.89 o 
   1   7   8        6.56        8.21      1.92 o 
   2   7   8        7.65        9.87      1.58 o 
   3   7   8       20.83       26.28      2.14 o 
   4   7   8      116.46      122.28      3.80 o 
   5   7   8        1.12        1.34      1.45 o 
   6   7   8        0.02        0.12      1.65 o 
   7   7   8       33.08       40.61      4.91 o 
   8   7   8       40.62       47.35      3.63 o 
   9   7   8       58.86       55.01      3.31 o 
  10   7   8       53.63       55.44      3.77 o 
  11   7   8      230.63      248.11      7.23 o 
  12   7   8       88.92       98.12      4.74 o 
  13   7   8       58.13       81.18      6.43 o 
  14   7   8        3.08        6.36      3.50 o 
 -16   8   8       20.38       25.17      3.88 o 
 -15   8   8      241.46      246.23      8.40 o 
 -14   8   8      243.90      225.89      7.93 o 
 -13   8   8       17.93       21.71      3.46 o 
 -12   8   8       49.15       56.02      4.65 o 
 -11   8   8        5.40        7.15      2.09 o 
 -10   8   8        2.69       -0.04      1.92 o 
  -9   8   8       37.86       31.77      5.28 o 
  -8   8   8       19.08       19.86      4.37 o 
  -7   8   8        0.51       -0.62      1.91 o 
  -6   8   8      107.52      107.96      7.78 o 
  -5   8   8       33.02       28.21      5.02 o 
  -4   8   8       12.51        8.22      3.39 o 
  -3   8   8        9.74        1.47      3.18 o 
  -2   8   8      193.74      205.94      7.52 o 
  -1   8   8       28.95       28.53      3.61 o 
   0   8   8      664.01      695.23     12.65 o 
   1   8   8       20.54       21.75      3.61 o 
   2   8   8       53.39       62.02      5.43 o 
   3   8   8       71.49       81.15      3.38 o 
   4   8   8       51.57       58.48      3.17 o 
   5   8   8      100.32      105.58      3.79 o 
   6   8   8       37.20       38.14      2.87 o 
   7   8   8      103.23      118.09      4.22 o 
   8   8   8      145.99      165.56      4.97 o 
   9   8   8      165.97      181.46      5.80 o 
  10   8   8       13.81       17.87      2.38 o 
  11   8   8      236.84      276.22      9.87 o 
  12   8   8       32.81       38.14      5.77 o 
 -14   9   8        0.47       -0.17      2.45 o 
 -13   9   8        0.14        1.10      3.00 o 
 -12   9   8        1.84        2.67      3.12 o 
 -11   9   8        0.34        2.65      2.97 o 
 -10   9   8        3.52        0.93      2.85 o 
  -9   9   8       44.06       49.64      6.95 o 
  -8   9   8      134.63      136.71      9.61 o 
  -7   9   8      362.42      367.38     15.42 o 
  -6   9   8       15.99       15.18      4.47 o 
  -5   9   8        0.00        1.15      1.91 o 
  -4   9   8        0.50       -1.27      2.53 o 
  -3   9   8        3.22        2.34      2.94 o 
  -2   9   8       68.56       76.11      6.94 o 
  -1   9   8       54.59       71.98      6.84 o 
   0   9   8       11.62        9.01      2.36 o 
   1   9   8        1.43        0.07      1.76 o 
   2   9   8        1.00        2.16      1.96 o 
   3   9   8        0.98        2.55      2.05 o 
   4   9   8       74.68       77.11      8.38 o 
   5   9   8       11.31        7.82      2.34 o 
   6   9   8        3.54        4.92      2.86 o 
   7   9   8        7.88       13.29      2.15 o 
   8   9   8       34.82       38.63      3.31 o 
   9   9   8       39.05       41.68      9.92 o 
  10   9   8        0.71       -1.54      2.24 o 
 -12  10   8       20.67       11.37      4.07 o 
 -11  10   8       13.39       17.20      5.01 o 
 -10  10   8        8.95        7.82      3.75 o 
  -9  10   8        0.45        2.83      3.13 o 
  -8  10   8       48.24       45.37      7.06 o 
  -7  10   8       13.90       12.24      4.24 o 
  -6  10   8        1.99       -0.26      1.22 o 
  -5  10   8        0.15        2.38      3.03 o 
  -4  10   8        3.30        4.27      3.23 o 
  -3  10   8        1.70        2.53      2.55 o 
  -2  10   8        0.20       -3.12      1.57 o 
  -1  10   8       27.28       29.27      5.41 o 
   0  10   8       32.86       40.80      6.25 o 
   1  10   8        0.54        4.34      3.44 o 
   2  10   8       15.14       12.23      4.36 o 
   3  10   8       67.15       68.10      8.17 o 
   4  10   8       11.73       14.55      3.34 o 
   5  10   8       18.69       24.73      5.74 o 
   6  10   8        0.01       -0.64      1.97 o 
   7  10   8        8.15       12.91      5.29 o 
  -7  11   8       14.41        8.84      4.06 o 
  -6  11   8       18.89       17.14      4.56 o 
  -5  11   8       31.50       28.78      5.65 o 
  -4  11   8        0.01        2.77      2.32 o 
  -3  11   8        2.84       -0.73      2.04 o 
  -2  11   8        2.55        2.90      2.74 o 
  -1  11   8        0.80        0.10      2.96 o 
   0  11   8      124.64      118.78      9.42 o 
   1  11   8        4.78       11.15      4.17 o 
   2  11   8       11.50       10.65      4.25 o 
   3  11   8       40.90       42.50      6.89 o 
 -22   1   9        0.36        0.54      1.80 o 
 -21   1   9      155.43      166.97     12.43 o 
 -20   1   9        0.41        1.87      2.80 o 
 -19   1   9      160.46      180.84      6.46 o 
 -18   1   9       17.34       21.15      4.79 o 
 -17   1   9      137.30      145.37      5.53 o 
 -16   1   9       27.72       28.57      3.51 o 
 -15   1   9        6.06        6.16      1.41 o 
 -14   1   9        0.11        3.37      2.39 o 
 -13   1   9      141.16      131.17      3.83 o 
 -12   1   9        5.99        4.56      0.91 o 
 -11   1   9       37.95       46.33      2.44 o 
 -10   1   9      353.23      351.19      6.66 o 
  -9   1   9        5.68        6.59      2.27 o 
  -8   1   9      115.59      101.17      4.07 o 
  -7   1   9        7.07        7.88      1.15 o 
  -6   1   9        0.30        0.51      0.61 o 
  -5   1   9        0.15        5.14      1.21 o 
  -4   1   9      270.30      269.48      3.19 o 
  -3   1   9       51.34       43.02      1.42 o 
  -2   1   9        2.41        0.89      0.50 o 
  -1   1   9      118.91      102.97      2.09 o 
   0   1   9       21.91       20.80      1.22 o 
   1   1   9     1726.36     1660.50     11.12 o 
   2   1   9      941.06      940.55      7.58 o 
   3   1   9      115.35       98.30      2.48 o 
   4   1   9      447.99      416.62      5.22 o 
   5   1   9      280.51      266.04      4.17 o 
   6   1   9       49.94       51.80      2.05 o 
   7   1   9      159.27      139.04      3.16 o 
   8   1   9       19.01       27.34      2.16 o 
   9   1   9       72.04       70.76      2.43 o 
  10   1   9       70.66       70.67      2.74 o 
  11   1   9        0.79        0.67      0.90 o 
  12   1   9       64.35       62.27      2.84 o 
  13   1   9        2.73        1.28      1.19 o 
  14   1   9       52.33       49.59      2.86 o 
  15   1   9       17.60       13.49      1.73 o 
  16   1   9      186.13      188.89      6.48 o 
  17   1   9        9.18       10.62      2.36 o 
 -22   2   9        4.56        1.61      2.86 o 
 -21   2   9       73.34       75.15      5.69 o 
 -20   2   9       13.44       14.14      3.09 o 
 -19   2   9       55.81       56.43      5.76 o 
 -18   2   9       24.10       39.34      5.67 o 
 -17   2   9       96.29       95.21      4.44 o 
 -16   2   9       82.28       78.60      3.92 o 
 -15   2   9       75.32       82.02      4.00 o 
 -14   2   9       26.83       32.46      2.95 o 
 -13   2   9       29.56       32.44      2.54 o 
 -12   2   9       51.99       56.52      3.53 o 
 -11   2   9      225.49      219.47      4.79 o 
 -10   2   9     1522.08     1448.60     32.43 o 
  -9   2   9        5.68        2.86      1.00 o 
  -8   2   9       37.73       36.06      1.92 o 
  -7   2   9       30.20       30.81      1.81 o 
  -6   2   9       31.72       24.48      3.20 o 
  -5   2   9       27.67       16.97      1.58 o 
  -4   2   9      574.00      544.48      6.24 o 
  -3   2   9       30.39       39.92      1.51 o 
  -2   2   9       11.00       14.82      0.94 o 
  -1   2   9       14.03       13.28      0.86 o 
   0   2   9     1178.59     1109.87      8.22 o 
   1   2   9       44.69       47.00      1.66 o 
   2   2   9      159.38      149.70      2.52 o 
   3   2   9       78.33       83.01      1.99 o 
   4   2   9       10.86        9.24      0.86 o 
   5   2   9       25.47       25.23      1.52 o 
   6   2   9       66.09       69.73      2.26 o 
   7   2   9       77.12       71.54      2.55 o 
   8   2   9      116.05      116.91      2.99 o 
   9   2   9      118.69      110.93      2.97 o 
  10   2   9       31.63       29.18      1.92 o 
  11   2   9      161.54      158.43      4.31 o 
  12   2   9        0.56        0.69      0.88 o 
  13   2   9        0.20        0.62      0.93 o 
  14   2   9        7.36        7.55      1.46 o 
  15   2   9       60.18       63.36      3.23 o 
  16   2   9      219.14      223.41      8.53 o 
  17   2   9        0.07        3.87      2.09 o 
 -21   3   9       17.72       18.07      4.80 o 
 -20   3   9        2.86        2.92      2.26 o 
 -19   3   9       90.69       84.27      4.86 o 
 -18   3   9        5.25        7.03      2.17 o 
 -17   3   9       20.25       21.71      2.91 o 
 -16   3   9        2.63        7.84      2.46 o 
 -15   3   9       10.93       16.45      2.10 o 
 -14   3   9       46.64       39.36      4.41 o 
 -13   3   9       56.35       59.05      3.05 o 
 -12   3   9       56.26       60.87      3.40 o 
 -11   3   9      202.86      202.39      5.84 o 
 -10   3   9       16.10       13.89      1.46 o 
  -9   3   9      443.30      405.64      6.05 o 
  -8   3   9      862.00      786.78      8.83 o 
  -7   3   9      121.32       99.12      2.87 o 
  -6   3   9      534.85      475.29      7.70 o 
  -5   3   9      117.69      114.76      2.99 o 
  -4   3   9        0.48        1.66      1.01 o 
  -3   3   9       14.75       18.01      1.19 o 
  -2   3   9      324.17      310.50      3.52 o 
  -1   3   9        9.04        8.14      0.79 o 
   0   3   9     1793.52     1677.25     10.58 o 
   1   3   9       12.24       10.39      0.87 o 
   2   3   9       27.55       31.23      1.36 o 
   3   3   9       35.01       33.85      1.46 o 
   4   3   9        2.10        1.38      0.56 o 
   5   3   9       15.25       13.68      1.22 o 
   6   3   9      377.11      348.72      5.09 o 
   7   3   9      137.87      145.63      3.47 o 
   8   3   9       10.89       10.41      1.66 o 
   9   3   9       32.36       30.18      2.08 o 
  10   3   9        2.67        2.51      0.98 o 
  11   3   9        2.10        2.56      1.03 o 
  12   3   9       34.43       37.94      3.96 o 
  13   3   9        0.01        0.87      0.98 o 
  14   3   9       56.16       61.60      3.27 o 
  15   3   9       37.25       42.24      3.65 o 
  16   3   9       18.10       13.35      2.30 o 
 -20   4   9        6.58        6.12      3.35 o 
 -19   4   9       31.63       31.35      6.33 o 
 -18   4   9        0.10        7.81      6.69 o 
 -17   4   9       42.98       15.51     13.43 o 
 -16   4   9      198.56      184.24      6.95 o 
 -15   4   9       51.05       62.77      4.87 o 
 -14   4   9       57.12       62.61      4.39 o 
 -13   4   9       28.72       27.28      2.34 o 
 -12   4   9      192.70      188.81      4.98 o 
 -11   4   9      208.74      218.51      4.59 o 
 -10   4   9        8.01        7.36      1.53 o 
  -9   4   9      118.25      109.32      3.17 o 
  -8   4   9       52.82       38.19      2.30 o 
  -7   4   9       47.46       37.00      2.10 o 
  -6   4   9      525.43      476.63      6.55 o 
  -5   4   9       88.29       97.60      2.86 o 
  -4   4   9      627.24      588.44      7.25 o 
  -3   4   9       33.86       28.51      1.56 o 
  -2   4   9      278.64      282.21      4.01 o 
  -1   4   9      181.17      174.04      2.93 o 
   0   4   9       76.74       71.36      1.78 o 
   1   4   9       73.43       83.66      1.93 o 
   2   4   9        9.37        9.40      0.97 o 
   3   4   9        3.66        3.03      0.72 o 
   4   4   9      178.06      165.41      3.96 o 
   5   4   9        1.90        3.41      0.89 o 
   6   4   9      128.68      135.19      3.42 o 
   7   4   9       22.93       17.35      1.70 o 
   8   4   9       18.91       16.00      1.58 o 
   9   4   9        3.43        4.01      1.09 o 
  10   4   9      705.31      690.73      9.16 o 
  11   4   9        0.90        0.62      0.93 o 
  12   4   9       14.58       15.68      1.76 o 
  13   4   9      770.06      825.32     11.04 o 
  14   4   9        1.29        1.67      1.15 o 
  15   4   9      136.35      140.24      6.61 o 
  16   4   9       44.36       47.33      4.04 o 
 -19   5   9        4.59        1.04      2.45 o 
 -18   5   9       69.52       67.10      9.08 o 
 -17   5   9        3.79        4.90      2.39 o 
 -16   5   9       68.06       74.05      6.64 o 
 -15   5   9       53.74       60.35      6.41 o 
 -14   5   9        1.31        0.98      1.86 o 
 -13   5   9      129.05      130.06      4.52 o 
 -12   5   9       46.84       53.81      3.26 o 
 -11   5   9       79.66       79.79      3.48 o 
 -10   5   9      359.95      372.33      6.15 o 
  -9   5   9      285.46      273.15      5.11 o 
  -8   5   9        0.60        1.27      0.93 o 
  -7   5   9       29.01       31.87      1.99 o 
  -6   5   9      232.24      210.88      4.29 o 
  -5   5   9       18.82       23.18      1.88 o 
  -4   5   9      296.85      290.61      4.97 o 
  -3   5   9       57.32       59.57      2.15 o 
  -2   5   9      275.43      279.85      4.65 o 
  -1   5   9       51.59       53.25      2.40 o 
   0   5   9       60.32       59.60      2.25 o 
   1   5   9        5.31        7.29      1.13 o 
   2   5   9       69.60       68.93      2.56 o 
   3   5   9       12.64       13.95      1.66 o 
   4   5   9       57.42       58.50      2.39 o 
   5   5   9       81.39       83.11      3.03 o 
   6   5   9        4.72        2.34      0.89 o 
   7   5   9       25.99       23.71      2.41 o 
   8   5   9       36.50       39.82      2.40 o 
   9   5   9      150.18      145.23      5.66 o 
  10   5   9        0.24        0.92      0.90 o 
  11   5   9      479.41      468.69      7.95 o 
  12   5   9       67.05       68.89      3.54 o 
  13   5   9       72.08       84.04      3.83 o 
  14   5   9      290.58      320.52      8.60 o 
  15   5   9       11.19       23.36      3.71 o 
 -19   6   9        2.59        2.82      2.88 o 
 -18   6   9       35.62       28.55      5.86 o 
 -17   6   9       52.27       66.63      9.18 o 
 -16   6   9        0.54        1.20      1.75 o 
 -15   6   9        4.77        3.89      3.14 o 
 -14   6   9        0.52        0.04      1.43 o 
 -13   6   9        0.85        0.75      1.47 o 
 -12   6   9        2.12        0.24      1.36 o 
 -11   6   9      125.11      120.65      5.18 o 
 -10   6   9        1.19        0.90      1.13 o 
  -9   6   9        7.64        7.46      1.35 o 
  -8   6   9       38.94       34.58      3.28 o 
  -7   6   9        3.46        3.55      0.97 o 
  -6   6   9      179.82      176.96      4.01 o 
  -5   6   9        1.23        2.70      0.99 o 
  -4   6   9       35.40       41.82      3.04 o 
  -3   6   9       15.27       20.58      2.84 o 
  -2   6   9       25.62       29.63      2.30 o 
  -1   6   9      232.65      245.68      5.99 o 
   0   6   9      189.82      179.50      7.49 o 
   1   6   9       57.62       58.08      3.63 o 
   2   6   9       20.49       21.02      1.98 o 
   3   6   9       11.77       11.29      1.53 o 
   4   6   9       36.99       43.29      2.71 o 
   5   6   9       66.87       82.73      3.24 o 
   6   6   9       78.06       83.45      3.29 o 
   7   6   9        8.13        8.26      1.51 o 
   8   6   9        1.03        4.51      1.32 o 
   9   6   9        0.34        2.05      1.47 o 
  10   6   9      139.60      156.05      4.65 o 
  11   6   9       41.34       54.85      3.25 o 
  12   6   9       72.15       84.62      3.86 o 
  13   6   9        3.70        5.21      1.91 o 
  14   6   9        3.61        2.61      1.79 o 
 -17   7   9        2.35        1.77      2.73 o 
 -16   7   9        0.23       -0.01      2.61 o 
 -15   7   9        7.63       10.07      2.46 o 
 -14   7   9        0.09        2.28      1.71 o 
 -13   7   9       10.15       13.86      2.60 o 
 -12   7   9       13.72       11.23      2.43 o 
 -11   7   9       55.62       55.87      4.43 o 
 -10   7   9       10.64       11.51      2.27 o 
  -9   7   9        8.70        5.49      1.83 o 
  -8   7   9       25.15       35.23      4.23 o 
  -7   7   9       54.38       61.93      3.86 o 
  -6   7   9      126.05      119.62      5.64 o 
  -5   7   9       12.60       13.94      2.61 o 
  -4   7   9      169.58      181.83      5.94 o 
  -3   7   9        0.75        2.45      1.44 o 
  -2   7   9      734.05      737.06     12.92 o 
  -1   7   9       58.69       60.35      5.35 o 
   0   7   9       40.47       43.77      3.74 o 
   1   7   9        3.49        2.96      1.97 o 
   2   7   9        8.49        6.85      3.47 o 
   3   7   9       34.75       30.61      2.40 o 
   4   7   9      165.89      177.89      4.72 o 
   5   7   9       48.78       46.89      2.91 o 
   6   7   9       75.35       86.10      3.63 o 
   7   7   9       15.59       20.58      2.14 o 
   8   7   9       19.20       21.18      2.25 o 
   9   7   9       47.17       55.06      4.08 o 
  10   7   9      199.71      218.60      6.70 o 
  11   7   9        4.01        0.61      2.08 o 
  12   7   9      140.86      143.90      5.98 o 
 -16   8   9       19.55       16.91      3.38 o 
 -15   8   9       11.34        8.02      2.60 o 
 -14   8   9        3.13        2.69      1.94 o 
 -13   8   9       20.63       12.94      2.62 o 
 -12   8   9        2.48        1.58      1.70 o 
 -11   8   9       33.38       40.17      7.53 o 
 -10   8   9       15.17        9.45      3.78 o 
  -9   8   9        9.62        5.41      3.18 o 
  -8   8   9        0.02       -1.11      2.39 o 
  -7   8   9       19.24       15.99      4.23 o 
  -6   8   9        7.86       12.44      3.99 o 
  -5   8   9        6.13        4.54      2.94 o 
  -4   8   9       27.78       24.68      3.38 o 
  -3   8   9      109.26       94.29      5.42 o 
  -2   8   9        1.80       -1.16      1.06 o 
  -1   8   9      254.54      248.08      8.65 o 
   0   8   9      111.51      108.43      5.06 o 
   1   8   9        0.59        2.18      3.97 o 
   2   8   9        7.20       19.77      6.38 o 
   3   8   9       21.33       20.11      2.83 o 
   4   8   9       48.03       55.51      3.72 o 
   5   8   9        0.13        0.67      1.11 o 
   6   8   9       24.77       34.16      2.74 o 
   7   8   9        0.07        0.56      2.47 o 
   8   8   9       20.56       21.23      2.38 o 
   9   8   9        5.44        6.87      2.14 o 
  10   8   9       69.46       73.00      8.12 o 
  11   8   9        7.72        6.00      2.88 o 
 -13   9   9       98.62       98.90      8.62 o 
 -12   9   9       65.35       65.21      8.10 o 
 -11   9   9       20.87       15.35      4.57 o 
 -10   9   9        6.57        5.67      3.27 o 
  -9   9   9      193.17      211.00     11.80 o 
  -8   9   9      180.23      197.07     11.46 o 
  -7   9   9       10.06        9.15      3.67 o 
  -6   9   9       19.54       18.98      4.87 o 
  -5   9   9        7.08        4.13      2.97 o 
  -4   9   9        4.60        2.05      2.70 o 
  -3   9   9       14.01        1.91      2.87 o 
  -2   9   9        8.66       13.05      4.07 o 
  -1   9   9       20.37       15.36      4.46 o 
   0   9   9      426.20      427.81     25.56 o 
   1   9   9      289.01      295.02      9.88 o 
   2   9   9       39.88       48.15      4.91 o 
   3   9   9        4.74        5.31      2.50 o 
   4   9   9       23.79       25.90      3.34 o 
   5   9   9       77.87       92.32      8.49 o 
   6   9   9      134.39      131.52      4.51 o 
   7   9   9       69.79       79.53      4.26 o 
   8   9   9       26.55       23.79      4.83 o 
 -10  10   9       12.54       12.63      4.56 o 
  -9  10   9       66.03       80.76      9.17 o 
  -8  10   9      184.35      195.89     11.94 o 
  -7  10   9       13.28       14.74      4.47 o 
  -6  10   9       50.47       47.17      7.20 o 
  -5  10   9       18.15       -0.56      1.36 o 
  -4  10   9       18.53       13.22      4.26 o 
  -3  10   9        0.68        2.54      3.20 o 
  -2  10   9        4.07        1.63      2.70 o 
  -1  10   9        9.10        7.66      3.31 o 
   0  10   9        0.01        1.81      2.39 o 
   1  10   9      132.19      127.81      9.59 o 
   2  10   9       22.95       11.08      4.25 o 
   3  10   9        1.30        0.97      2.88 o 
   4  10   9      171.62      164.53     12.35 o 
   5  10   9      145.24      151.78      7.91 o 
 -21   0  10       25.62       30.99      6.66 o 
 -20   0  10      204.79      222.36     10.61 o 
 -19   0  10       97.29      104.37      7.19 o 
 -18   0  10       19.08       34.09     13.03 o 
 -17   0  10       18.94       14.87      3.33 o 
 -16   0  10      146.41      144.38      7.86 o 
 -15   0  10       68.56       73.51      5.56 o 
 -14   0  10       25.66       24.48      4.39 o 
 -13   0  10       21.70       28.75      3.94 o 
 -12   0  10       12.30       13.84      3.00 o 
 -11   0  10      143.79      143.16      5.60 o 
 -10   0  10      730.93      700.19     13.01 o 
  -9   0  10      126.79      126.64      6.30 o 
  -8   0  10       31.50       34.42      3.94 o 
  -7   0  10        0.23        0.86      3.17 o 
  -6   0  10        0.59        3.20      2.20 o 
  -5   0  10        3.57        5.22      1.84 o 
  -4   0  10      261.12      202.33      5.75 o 
  -3   0  10      951.53      824.11     13.84 o 
  -2   0  10      269.67      229.10      4.57 o 
  -1   0  10      251.20      232.57      4.70 o 
   0   0  10      216.37      208.70      4.54 o 
   1   0  10      532.08      525.90      7.68 o 
   2   0  10      478.13      442.91      7.04 o 
   3   0  10     1612.66     1538.56     18.92 o 
   4   0  10      392.35      371.21      8.04 o 
   5   0  10      112.94      104.32      4.30 o 
   6   0  10       28.97       25.51      2.68 o 
   7   0  10        0.04        0.79      1.24 o 
   8   0  10        5.06        5.12      1.72 o 
   9   0  10      302.37      297.55      6.60 o 
  10   0  10       20.68       10.20      3.93 o 
  11   0  10       36.06       35.76      3.42 o 
  12   0  10       40.15       44.57      3.94 o 
  13   0  10        1.48        2.07      1.96 o 
  14   0  10       22.68       26.67      4.20 o 
  15   0  10        1.21        4.79      2.47 o 
  16   0  10       11.64       11.31      4.15 o 
 -21   1  10       17.11       16.35      3.57 o 
 -20   1  10        0.63        3.05      1.40 o 
 -19   1  10      232.37      269.80      8.09 o 
 -18   1  10      112.15      114.37      5.70 o 
 -17   1  10        0.00        0.80      1.94 o 
 -16   1  10        4.38        8.87      1.65 o 
 -15   1  10        0.09        2.74      2.31 o 
 -14   1  10        8.88       11.78      1.95 o 
 -13   1  10      426.80      426.47      9.22 o 
 -12   1  10      385.16      362.57      8.28 o 
 -11   1  10      484.50      486.89      7.60 o 
 -10   1  10        0.95        1.79      1.35 o 
  -9   1  10      250.86      254.81      8.40 o 
  -8   1  10        0.00        1.09      0.82 o 
  -7   1  10       75.59       63.61      3.48 o 
  -6   1  10      110.25       84.47      2.84 o 
  -5   1  10      115.14      115.52      3.30 o 
  -4   1  10       73.48       81.71      3.26 o 
  -3   1  10        1.11        1.97      0.55 o 
  -2   1  10        2.40        2.11      0.63 o 
  -1   1  10       13.89       14.31      1.07 o 
   0   1  10      256.23      255.82      3.70 o 
   1   1  10     1435.55     1387.44     11.07 o 
   2   1  10      311.86      318.23      4.54 o 
   3   1  10       50.55       49.30      1.82 o 
   4   1  10       12.05       12.18      1.28 o 
   5   1  10       12.08        9.81      1.19 o 
   6   1  10       38.76       39.71      2.11 o 
   7   1  10      353.93      318.56      5.06 o 
   8   1  10       78.75       65.79      2.91 o 
   9   1  10       12.93       10.88      1.39 o 
  10   1  10       35.22       35.07      2.39 o 
  11   1  10        0.21        1.05      0.80 o 
  12   1  10        7.04        6.62      1.44 o 
  13   1  10       13.80       11.73      2.34 o 
  14   1  10       70.86       77.18      3.32 o 
  15   1  10       22.91       25.86      3.02 o 
  16   1  10        3.69        1.92      2.08 o 
 -21   2  10        3.36        3.65      2.20 o 
 -20   2  10       15.76       15.71      3.17 o 
 -19   2  10      111.52      120.07      7.49 o 
 -18   2  10        2.08        2.57      1.22 o 
 -17   2  10       11.19       15.62      2.13 o 
 -16   2  10      150.36      156.06      5.73 o 
 -15   2  10        0.04        2.03      1.21 o 
 -14   2  10       17.07       21.73      2.74 o 
 -13   2  10       16.08       17.23      2.28 o 
 -12   2  10       90.08       90.63      4.92 o 
 -11   2  10      799.40      799.17     11.31 o 
 -10   2  10       11.49       16.56      2.04 o 
  -9   2  10       93.36       98.02      3.59 o 
  -8   2  10       24.48       23.54      2.07 o 
  -7   2  10      191.28      142.08      3.47 o 
  -6   2  10       21.04       21.70      1.85 o 
  -5   2  10       37.17       27.79      2.98 o 
  -4   2  10       24.51       32.95      2.18 o 
  -3   2  10       47.49       50.05      1.95 o 
  -2   2  10      118.17      113.04      2.27 o 
  -1   2  10      284.91      264.82      3.39 o 
   0   2  10      116.88      130.59      2.52 o 
   1   2  10     1335.20     1288.23      9.09 o 
   2   2  10       72.70       66.63      1.84 o 
   3   2  10        1.38        0.99      0.58 o 
   4   2  10      100.75      101.38      2.50 o 
   5   2  10      155.53      149.24      3.06 o 
   6   2  10      177.32      182.29      3.45 o 
   7   2  10      180.00      167.99      4.01 o 
   8   2  10       37.26       34.42      2.08 o 
   9   2  10      100.08      100.07      3.00 o 
  10   2  10        0.76        0.24      0.86 o 
  11   2  10        1.89        1.58      0.90 o 
  12   2  10        0.87        1.87      0.90 o 
  13   2  10       48.26       57.61      3.17 o 
  14   2  10      414.04      414.56     10.73 o 
  15   2  10        2.80        5.56      1.77 o 
 -20   3  10        0.46        3.24      2.32 o 
 -19   3  10       15.34       16.00      3.12 o 
 -18   3  10       39.69       33.05      4.11 o 
 -17   3  10       88.03       92.76      5.13 o 
 -16   3  10      193.88      206.19      8.89 o 
 -15   3  10      295.95      314.32      9.58 o 
 -14   3  10       11.47       11.51      2.02 o 
 -13   3  10        3.82        1.40      1.03 o 
 -12   3  10       78.94       82.18      3.95 o 
 -11   3  10       95.00       97.53      4.28 o 
 -10   3  10        0.99        2.38      1.05 o 
  -9   3  10        3.08        2.45      0.97 o 
  -8   3  10       48.85       42.55      3.01 o 
  -7   3  10       46.41       37.89      2.25 o 
  -6   3  10       17.40       11.32      1.35 o 
  -5   3  10       62.08       67.58      2.72 o 
  -4   3  10        0.01        2.20      0.92 o 
  -3   3  10       94.33       96.44      2.68 o 
  -2   3  10       19.60       21.70      1.37 o 
  -1   3  10       74.61       74.24      1.94 o 
   0   3  10        1.51        0.83      0.62 o 
   1   3  10       91.58       85.74      2.04 o 
   2   3  10      224.22      224.86      3.31 o 
   3   3  10       73.98       74.55      2.29 o 
   4   3  10        9.59        8.02      1.10 o 
   5   3  10      198.44      201.46      3.91 o 
   6   3  10      101.80       89.85      2.96 o 
   7   3  10        0.95        0.24      0.79 o 
   8   3  10        0.42       -0.54      0.80 o 
   9   3  10       11.10        7.40      1.29 o 
  10   3  10        0.71        0.34      0.90 o 
  11   3  10        9.05        5.90      1.23 o 
  12   3  10       45.42       41.66      2.64 o 
  13   3  10       28.96       28.30      2.42 o 
  14   3  10       21.17       20.79      2.74 o 
  15   3  10      176.07      182.26      6.50 o 
 -20   4  10       94.39       93.37      9.32 o 
 -19   4  10       70.53       61.45      8.56 o 
 -18   4  10        0.00        1.07      1.85 o 
 -17   4  10        0.00        2.10      1.54 o 
 -16   4  10        0.16        0.30      1.30 o 
 -15   4  10       76.11       72.05      4.46 o 
 -14   4  10       11.13       11.11      1.91 o 
 -13   4  10      327.66      329.80      8.06 o 
 -12   4  10       19.84       24.58      2.59 o 
 -11   4  10       20.88       21.38      2.50 o 
 -10   4  10      357.53      322.63      6.28 o 
  -9   4  10        5.02        8.46      1.73 o 
  -8   4  10      239.46      214.39      4.53 o 
  -7   4  10      199.38      177.96      4.06 o 
  -6   4  10      112.27       97.15      3.01 o 
  -5   4  10       23.87       27.07      1.95 o 
  -4   4  10      195.79      206.67      4.28 o 
  -3   4  10       99.88      108.26      2.71 o 
  -2   4  10       19.08       22.28      1.70 o 
  -1   4  10       99.78      100.32      2.84 o 
   0   4  10       80.49       87.91      2.28 o 
   1   4  10       50.57       50.76      1.79 o 
   2   4  10       60.70       61.25      2.14 o 
   3   4  10      597.92      594.52      6.87 o 
   4   4  10        2.42        1.99      0.84 o 
   5   4  10        3.56        4.16      1.00 o 
   6   4  10       89.84      103.90      4.49 o 
   7   4  10       32.87       30.06      2.36 o 
   8   4  10       12.69       11.46      1.49 o 
   9   4  10      553.02      544.36      7.78 o 
  10   4  10       33.54       33.64      2.48 o 
  11   4  10       16.57       17.59      1.88 o 
  12   4  10      418.61      447.95      7.39 o 
  13   4  10      253.27      272.20      6.58 o 
  14   4  10        0.81        0.19      2.36 o 
 -19   5  10      123.89      136.13     11.13 o 
 -18   5  10       13.27        4.63      3.15 o 
 -17   5  10        1.38        3.86      2.07 o 
 -16   5  10        0.00        1.73      1.89 o 
 -15   5  10        0.56        0.62      1.83 o 
 -14   5  10        1.53        0.14      1.22 o 
 -13   5  10      132.94      145.35      6.02 o 
 -12   5  10       58.38       56.27      3.61 o 
 -11   5  10      280.96      286.13      6.12 o 
 -10   5  10        6.03        7.27      1.43 o 
  -9   5  10       16.20       17.06      2.09 o 
  -8   5  10      327.77      317.85      5.67 o 
  -7   5  10      128.25      125.61      3.51 o 
  -6   5  10      120.99      100.75      3.12 o 
  -5   5  10        2.77        2.81      1.03 o 
  -4   5  10       16.33       17.72      1.65 o 
  -3   5  10       61.79       65.91      2.84 o 
  -2   5  10        1.54        1.31      0.93 o 
  -1   5  10      111.09      115.74      3.50 o 
   0   5  10       82.45       92.07      4.39 o 
   1   5  10        1.20        2.63      1.86 o 
   2   5  10        1.38        1.97      0.83 o 
   3   5  10        0.14        1.48      0.98 o 
   4   5  10        2.12        1.59      0.99 o 
   5   5  10       82.37       93.20      3.04 o 
   6   5  10        0.07        2.93      1.52 o 
   7   5  10      258.66      284.90      5.44 o 
   8   5  10      192.06      194.74      4.55 o 
   9   5  10        0.75        4.03      1.28 o 
  10   5  10      203.07      217.76      5.42 o 
  11   5  10      170.97      178.02      4.70 o 
  12   5  10       17.09       18.33      3.86 o 
  13   5  10      196.42      230.61      9.23 o 
 -18   6  10       57.35       59.89      8.68 o 
 -17   6  10       22.72       14.00      4.40 o 
 -16   6  10       65.86       64.61      8.83 o 
 -15   6  10       60.97       53.39      6.21 o 
 -14   6  10       29.17       33.18      4.98 o 
 -13   6  10       42.11       40.84      3.88 o 
 -12   6  10       15.74       16.35      2.59 o 
 -11   6  10       39.13       36.25      2.94 o 
 -10   6  10      195.17      202.77      5.68 o 
  -9   6  10       33.59       34.85      2.83 o 
  -8   6  10       30.81       29.82      2.65 o 
  -7   6  10        3.64        4.22      1.26 o 
  -6   6  10       20.73       20.93      2.10 o 
  -5   6  10        1.11        2.75      1.62 o 
  -4   6  10       15.43       15.30      2.08 o 
  -3   6  10       13.50       17.43      5.45 o 
  -2   6  10       11.84       17.08      4.12 o 
  -1   6  10        0.99        1.85      1.82 o 
   0   6  10        2.84        4.00      1.84 o 
   1   6  10      121.87      134.04      5.45 o 
   2   6  10        2.35        2.04      1.83 o 
   3   6  10      126.15      147.36      3.72 o 
   4   6  10       87.01       85.84      2.98 o 
   5   6  10      151.93      163.17      4.10 o 
   6   6  10       64.81       75.21      2.93 o 
   7   6  10        0.89        0.04      1.22 o 
   8   6  10       69.55       73.07      5.08 o 
   9   6  10       17.49       24.27      3.14 o 
  10   6  10      200.45      196.60      4.91 o 
  11   6  10      900.07      903.92     13.35 o 
  12   6  10      100.39      100.47      5.06 o 
 -16   7  10       20.93       35.49      6.80 o 
 -15   7  10       52.57       51.28      8.11 o 
 -14   7  10       57.67       57.34      4.78 o 
 -13   7  10       26.90       25.62      3.30 o 
 -12   7  10       63.18       65.96      4.65 o 
 -11   7  10        1.10        0.89      1.52 o 
 -10   7  10        0.45        0.59      1.46 o 
  -9   7  10      615.26      603.42     15.19 o 
  -8   7  10      427.65      410.99      9.59 o 
  -7   7  10      115.54      125.77      6.02 o 
  -6   7  10       15.99       20.09      5.16 o 
  -5   7  10       20.78       17.33      3.02 o 
  -4   7  10        8.48        7.55      1.84 o 
  -3   7  10      727.09      738.48     13.36 o 
  -2   7  10      172.82      180.20      8.45 o 
  -1   7  10       98.77      102.02      6.28 o 
   0   7  10        2.93        1.36      1.63 o 
   1   7  10        5.61        4.96      2.90 o 
   2   7  10      211.16      229.69      7.49 o 
   3   7  10       84.36       86.11      5.86 o 
   4   7  10       44.39       44.05      2.58 o 
   5   7  10       48.65       53.17      2.83 o 
   6   7  10        2.82        4.23      1.25 o 
   7   7  10       78.65       82.35      3.18 o 
   8   7  10      114.92      121.34      3.89 o 
   9   7  10        1.07        1.85      1.23 o 
  10   7  10       65.09       71.25      4.35 o 
  11   7  10       25.00       27.51      3.35 o 
 -14   8  10       32.41       33.64      4.45 o 
 -13   8  10        2.34        3.50      2.65 o 
 -12   8  10        0.08        2.53      2.31 o 
 -11   8  10       73.47       91.12      7.87 o 
 -10   8  10        6.70        6.83      3.57 o 
  -9   8  10       41.92       41.12      6.42 o 
  -8   8  10       39.39       53.04      7.05 o 
  -7   8  10      157.52      166.81     10.00 o 
  -6   8  10        1.18        1.24      2.82 o 
  -5   8  10      133.90      126.81      8.91 o 
  -4   8  10       92.09       79.57      5.15 o 
  -3   8  10        7.52        4.85      2.40 o 
  -2   8  10        6.06        4.42      2.96 o 
  -1   8  10       11.35        8.04      3.87 o 
   0   8  10      140.03      147.04      6.22 o 
   1   8  10        0.78       -0.84      1.33 o 
   2   8  10        1.61        4.70      2.51 o 
   3   8  10        2.33        4.43      1.96 o 
   4   8  10        0.23        2.74      1.76 o 
   5   8  10       26.71       25.41      3.47 o 
   6   8  10        0.41        2.17      2.35 o 
   7   8  10        0.50        1.66      1.10 o 
   8   8  10       12.57       15.15      2.02 o 
   9   8  10       10.11        5.66      1.91 o 
 -12   9  10       55.16       68.63      8.29 o 
 -11   9  10        4.42        8.67      4.00 o 
 -10   9  10      135.81      134.46      9.87 o 
  -9   9  10       15.37       11.11      4.15 o 
  -8   9  10        0.08        3.99      3.23 o 
  -7   9  10       56.59       69.38      8.10 o 
  -6   9  10      119.43      130.54      9.41 o 
  -5   9  10        1.26        0.52      2.58 o 
  -4   9  10       24.50       18.98      4.79 o 
  -3   9  10       77.98       87.37      7.98 o 
  -2   9  10       22.20       10.98      4.05 o 
  -1   9  10      322.71      302.23     10.18 o 
   0   9  10        6.99       10.12      2.89 o 
   1   9  10       16.65       19.51      4.87 o 
   2   9  10        7.81        8.65      2.77 o 
   3   9  10        2.71        0.87      4.73 o 
   4   9  10       37.84       46.02      4.52 o 
   5   9  10       57.57       69.77      6.35 o 
   6   9  10       52.00       48.06      9.11 o 
  -8  10  10        2.25        2.90      3.50 o 
  -7  10  10       17.15       19.41      5.45 o 
  -6  10  10        0.03       -1.54      2.44 o 
  -5  10  10       12.32        8.49      3.70 o 
  -4  10  10        0.13       -0.93      1.55 o 
  -3  10  10        4.81       -0.49      2.88 o 
  -2  10  10       54.44       48.60      7.19 o 
  -1  10  10       12.93       10.03      3.77 o 
   0  10  10      327.75      349.77     15.80 o 
   1  10  10        1.56        8.11      3.10 o 
   2  10  10       31.38       36.17      6.12 o 
 -20   1  11       66.01       70.05      6.58 o 
 -19   1  11       52.28       58.99      5.13 o 
 -18   1  11      132.97      133.21      8.97 o 
 -17   1  11       19.14       22.11      3.42 o 
 -16   1  11       80.48       80.11      4.54 o 
 -15   1  11       13.00       14.94      2.12 o 
 -14   1  11       98.34      104.50      4.62 o 
 -13   1  11      141.66      146.00      5.42 o 
 -12   1  11      852.64      831.59     13.75 o 
 -11   1  11       23.83       18.98      2.33 o 
 -10   1  11       22.26       32.19      4.42 o 
  -9   1  11       15.67       16.03      2.17 o 
  -8   1  11      271.31      237.71      6.43 o 
  -7   1  11       44.76       42.07      3.31 o 
  -6   1  11      303.11      256.62      6.54 o 
  -5   1  11      186.84      145.75      3.88 o 
  -4   1  11      128.17      112.89      3.89 o 
  -3   1  11        4.39        3.89      1.12 o 
  -2   1  11      119.02      119.54      2.46 o 
  -1   1  11      232.75      217.16      3.51 o 
   0   1  11      121.24      117.42      2.74 o 
   1   1  11      376.07      372.06      4.67 o 
   2   1  11      811.47      789.30      9.10 o 
   3   1  11        3.49        1.60      0.98 o 
   4   1  11        0.03       -0.61      0.90 o 
   5   1  11       56.88       51.96      2.63 o 
   6   1  11        3.57        2.81      1.00 o 
   7   1  11       51.98       49.36      2.46 o 
   8   1  11      130.39      113.28      3.24 o 
   9   1  11       11.73       10.42      1.58 o 
  10   1  11        0.01        0.89      1.06 o 
  11   1  11        2.56        1.76      1.01 o 
  12   1  11       51.51       50.10      3.14 o 
  13   1  11       23.76       21.25      1.96 o 
  14   1  11      166.69      170.46      7.52 o 
 -20   2  11       15.73       15.30      4.51 o 
 -19   2  11       10.23       11.98      3.02 o 
 -18   2  11       54.30       52.70      4.91 o 
 -17   2  11       22.10       24.66      2.72 o 
 -16   2  11        6.03        8.06      3.12 o 
 -15   2  11       18.27       21.29      3.13 o 
 -14   2  11      233.58      240.55      7.14 o 
 -13   2  11       16.03       19.46      3.72 o 
 -12   2  11      140.71      144.38      5.38 o 
 -11   2  11       47.30       47.09      3.45 o 
 -10   2  11       25.06       25.09      2.94 o 
  -9   2  11      359.36      327.40      7.73 o 
  -8   2  11      316.82      280.21      6.20 o 
  -7   2  11      235.30      209.32      5.98 o 
  -6   2  11      170.38      149.96      4.03 o 
  -5   2  11        8.92        6.65      1.21 o 
  -4   2  11        6.62        6.01      1.16 o 
  -3   2  11       19.70       26.34      2.12 o 
  -2   2  11       55.65       54.63      3.41 o 
  -1   2  11      730.59      681.09      6.86 o 
   0   2  11       11.33       11.49      1.05 o 
   1   2  11       63.61       66.07      2.05 o 
   2   2  11       42.82       44.06      2.05 o 
   3   2  11      147.17      139.29      3.13 o 
   4   2  11       33.44       27.73      1.68 o 
   5   2  11       89.75       85.99      2.50 o 
   6   2  11        0.00        0.23      0.75 o 
   7   2  11        3.74        1.54      0.90 o 
   8   2  11        5.84        4.67      1.08 o 
   9   2  11        7.04        6.76      1.42 o 
  10   2  11        6.56        4.59      1.35 o 
  11   2  11        0.65        1.33      1.03 o 
  12   2  11      101.26      109.41      3.61 o 
  13   2  11      323.03      328.52      8.80 o 
  14   2  11       53.76       52.56      4.12 o 
 -19   3  11       28.09       35.85      9.12 o 
 -18   3  11        2.75        3.52      2.33 o 
 -17   3  11       36.92       33.22      3.68 o 
 -16   3  11       15.72       22.77      7.13 o 
 -15   3  11        2.23        1.72      1.31 o 
 -14   3  11        4.23        5.34      1.49 o 
 -13   3  11       35.20       35.11      3.63 o 
 -12   3  11        5.40        6.14      1.65 o 
 -11   3  11      278.79      273.18      7.29 o 
 -10   3  11      153.71      152.78      5.37 o 
  -9   3  11       48.12       40.96      3.31 o 
  -8   3  11       11.78       13.74      1.57 o 
  -7   3  11        4.45        3.55      1.22 o 
  -6   3  11       17.14       16.95      1.63 o 
  -5   3  11      255.53      238.26      5.24 o 
  -4   3  11      110.58      114.77      3.62 o 
  -3   3  11        0.02       -0.09      0.74 o 
  -2   3  11        0.34        2.23      0.83 o 
  -1   3  11        2.54        4.80      1.40 o 
   0   3  11       16.64       15.89      1.28 o 
   1   3  11        0.76        1.47      0.72 o 
   2   3  11       23.99       24.66      1.92 o 
   3   3  11        4.99        5.27      1.03 o 
   4   3  11        0.03        0.39      0.77 o 
   5   3  11        7.30        7.11      1.17 o 
   6   3  11        2.30        1.34      0.91 o 
   7   3  11       52.96       53.10      3.05 o 
   8   3  11      428.55      444.53      6.94 o 
   9   3  11       14.53       15.03      1.73 o 
  10   3  11       64.76       65.71      3.16 o 
  11   3  11       11.11       11.45      1.56 o 
  12   3  11       17.41       19.87      2.05 o 
  13   3  11        4.03        7.70      2.18 o 
  14   3  11      145.41      154.43     12.51 o 
 -19   4  11        1.19        0.36      1.68 o 
 -18   4  11       52.25       69.81      9.51 o 
 -17   4  11      107.00      115.69      6.70 o 
 -16   4  11        5.92        1.77      1.30 o 
 -15   4  11      148.22      141.23      6.30 o 
 -14   4  11       24.66       21.07      2.60 o 
 -13   4  11       43.86       51.23      3.71 o 
 -12   4  11        0.92        2.35      3.30 o 
 -11   4  11        9.14       17.38      3.06 o 
 -10   4  11      225.89      215.78      7.59 o 
  -9   4  11       63.02       58.47      2.94 o 
  -8   4  11        6.70        3.83      1.55 o 
  -7   4  11        9.71       11.08      2.04 o 
  -6   4  11       39.42       38.85      2.30 o 
  -5   4  11       33.65       38.07      2.36 o 
  -4   4  11      225.65      232.17      4.75 o 
  -3   4  11        3.56        7.20      1.93 o 
  -2   4  11       85.88       83.89      2.72 o 
  -1   4  11       23.23       27.07      1.87 o 
   0   4  11       54.52       57.27      3.14 o 
   1   4  11       50.29       51.48      2.70 o 
   2   4  11      207.80      208.15      3.99 o 
   3   4  11       78.63       79.07      2.72 o 
   4   4  11       51.66       54.19      2.63 o 
   5   4  11      307.81      333.73      6.79 o 
   6   4  11        0.76        0.48      0.74 o 
   7   4  11       12.83       11.36      1.55 o 
   8   4  11       56.74       55.43      2.97 o 
   9   4  11        2.88        3.54      1.14 o 
  10   4  11        4.33        3.43      1.07 o 
  11   4  11      253.77      266.44      5.99 o 
  12   4  11      155.78      155.11      5.30 o 
  13   4  11       56.15       53.96      4.20 o 
 -18   5  11        2.45        6.83      3.27 o 
 -17   5  11        0.89        3.60      2.89 o 
 -16   5  11        6.38        4.20      2.96 o 
 -15   5  11        0.62        4.47      2.49 o 
 -14   5  11       40.95       42.25      4.08 o 
 -13   5  11       65.26       77.55      4.68 o 
 -12   5  11        1.41        2.78      1.64 o 
 -11   5  11      111.02      109.89      5.19 o 
 -10   5  11       29.62       25.50      2.61 o 
  -9   5  11        9.82       11.06      2.15 o 
  -8   5  11        9.10       10.20      1.57 o 
  -7   5  11      129.71      127.61      4.07 o 
  -6   5  11        0.32        0.74      0.97 o 
  -5   5  11       41.31       44.62      2.78 o 
  -4   5  11       62.03       64.42      3.20 o 
  -3   5  11       14.47       16.65      2.21 o 
  -2   5  11       55.04       59.59      3.58 o 
  -1   5  11      170.79      170.43      5.40 o 
   0   5  11      311.54      318.23      9.09 o 
   1   5  11       16.68       17.31      2.57 o 
   2   5  11       11.54       13.58      3.40 o 
   3   5  11       30.85       29.54      2.52 o 
   4   5  11      257.34      274.68      5.72 o 
   5   5  11       16.29       16.36      2.58 o 
   6   5  11       27.75       37.29      3.41 o 
   7   5  11      101.56      105.89      3.48 o 
   8   5  11        0.71       -1.25      1.12 o 
   9   5  11       55.81       59.48      3.26 o 
  10   5  11       84.90       87.04      3.53 o 
  11   5  11       11.76        9.47      2.03 o 
  12   5  11        6.64        6.30      1.78 o 
 -17   6  11       43.61       45.11      7.70 o 
 -16   6  11       27.88       26.83      5.96 o 
 -15   6  11        4.87        5.76      3.65 o 
 -14   6  11        6.97        6.29      2.62 o 
 -13   6  11        3.05        2.96      2.39 o 
 -12   6  11        0.68        1.20      1.57 o 
 -11   6  11       84.30       85.98      3.97 o 
 -10   6  11       64.18       75.80      3.69 o 
  -9   6  11       15.74       18.78      2.30 o 
  -8   6  11        0.11        1.62      1.12 o 
  -7   6  11        1.45        1.21      1.06 o 
  -6   6  11       43.84       45.66      3.26 o 
  -5   6  11      112.20      110.52      4.45 o 
  -4   6  11      132.42      138.61      5.58 o 
  -3   6  11        0.45        5.03      4.41 o 
  -2   6  11       38.76       43.92      6.20 o 
  -1   6  11       73.63       73.17      4.44 o 
   0   6  11        0.00        1.49      1.61 o 
   1   6  11        0.12        5.67      6.33 o 
   2   6  11       15.89       17.56      3.11 o 
   3   6  11       67.69       71.27     13.03 o 
   4   6  11       27.80       26.53      2.08 o 
   5   6  11        0.57        0.11      0.89 o 
   6   6  11        0.80        3.19      1.04 o 
   7   6  11       60.44       65.01      4.58 o 
   8   6  11       27.69       32.56      3.23 o 
   9   6  11       29.12       25.94      2.41 o 
  10   6  11      251.18      250.64      6.74 o 
  11   6  11       31.58       31.59      3.43 o 
 -15   7  11       27.28       19.44      5.42 o 
 -14   7  11        6.70        1.96      3.09 o 
 -13   7  11       11.86       11.42      2.51 o 
 -12   7  11       40.86       45.70      4.28 o 
 -11   7  11        7.09        5.87      2.08 o 
 -10   7  11       77.38       74.80      5.64 o 
  -9   7  11       98.61      103.22      6.46 o 
  -8   7  11       97.62      103.46      5.66 o 
  -7   7  11       39.19       38.69      4.29 o 
  -6   7  11        6.72        4.39      2.22 o 
  -5   7  11       10.15       15.69      5.42 o 
  -4   7  11        2.98        2.07      1.94 o 
  -3   7  11        8.58        7.20      3.16 o 
  -2   7  11       72.61       87.05      4.85 o 
  -1   7  11        3.26        9.07      3.86 o 
   0   7  11       16.74       15.80      2.71 o 
   1   7  11       39.61       42.53      4.97 o 
   2   7  11       41.84       34.64      3.75 o 
   3   7  11       19.00       18.03      4.03 o 
   4   7  11       19.23       17.17      2.85 o 
   5   7  11        1.01        4.13      3.15 o 
   6   7  11       28.47       27.04      2.34 o 
   7   7  11        6.33        4.22      1.39 o 
   8   7  11        9.30        8.43      1.65 o 
   9   7  11      103.30       87.56      4.24 o 
 -13   8  11       31.83       25.76      5.41 o 
 -12   8  11        0.22       -1.09      2.87 o 
 -11   8  11        5.67        6.70      3.56 o 
 -10   8  11       31.14       39.54      6.30 o 
  -9   8  11       17.23       16.11      4.45 o 
  -8   8  11      369.13      403.37     16.21 o 
  -7   8  11       17.26       14.01      4.21 o 
  -6   8  11       21.08       19.39      4.69 o 
  -5   8  11        4.55        2.20      3.78 o 
  -4   8  11        3.48        2.50      2.09 o 
  -3   8  11       31.78       24.69      4.12 o 
  -2   8  11        0.11        1.57      2.13 o 
  -1   8  11       93.33       81.29      6.01 o 
   0   8  11        1.72        3.56      5.36 o 
   1   8  11       12.35        7.41      2.27 o 
   2   8  11       13.63       16.37      3.04 o 
   3   8  11        2.54        3.77      3.32 o 
   4   8  11       97.74      117.84      5.89 o 
   5   8  11        8.20        9.99      7.01 o 
   6   8  11        2.57        3.11      2.34 o 
   7   8  11        0.19       -0.59      2.50 o 
 -10   9  11       13.02       16.08      4.71 o 
  -9   9  11       42.51       43.25      6.92 o 
  -8   9  11       94.07       97.05      8.61 o 
  -7   9  11       10.78       11.59      4.16 o 
  -6   9  11        0.41        0.97      2.86 o 
  -5   9  11        0.07       -0.52      2.89 o 
  -4   9  11       37.61       38.86      6.63 o 
  -3   9  11        8.82       10.47      4.22 o 
  -2   9  11      511.18      503.54     19.09 o 
  -1   9  11        2.61        3.50      2.44 o 
   0   9  11        8.40       10.65      4.40 o 
   1   9  11       15.66       19.54      3.72 o 
   2   9  11       11.29        7.94      2.86 o 
   3   9  11       10.49       10.43      3.03 o 
   4   9  11        1.26        0.70      2.12 o 
 -19   0  12       19.23       21.86      6.17 o 
 -18   0  12      226.08      238.12     14.27 o 
 -17   0  12        1.77        1.54      1.28 o 
 -16   0  12      116.89      128.97      8.60 o 
 -15   0  12        0.91        2.35      3.90 o 
 -14   0  12        0.76        5.85      2.73 o 
 -13   0  12      221.74      242.12     10.15 o 
 -12   0  12        8.66       20.48      7.81 o 
 -11   0  12      149.66      166.85      8.13 o 
 -10   0  12      179.54      190.94     12.47 o 
  -9   0  12       33.28       35.30      4.86 o 
  -8   0  12       80.68       81.51      8.37 o 
  -7   0  12      561.73      474.02     13.55 o 
  -6   0  12       18.86       22.97      3.66 o 
  -5   0  12       43.11       34.21      6.05 o 
  -4   0  12        2.00        1.93      1.63 o 
  -3   0  12       13.42       12.49      2.93 o 
  -2   0  12        3.25        4.16      1.49 o 
  -1   0  12      539.37      531.40      8.22 o 
   0   0  12     2225.81     2195.34     21.11 o 
   1   0  12      958.72      942.42     14.55 o 
   2   0  12        0.90        0.57      1.37 o 
   3   0  12      248.09      270.20     10.49 o 
   4   0  12       59.42       58.60      3.85 o 
   5   0  12       24.40       23.44      3.94 o 
   6   0  12        3.86        1.80      1.53 o 
   7   0  12        9.28        8.53      2.12 o 
   8   0  12        5.18        3.20      1.80 o 
   9   0  12       34.39       39.27      3.85 o 
  10   0  12      106.39      104.22      5.30 o 
  11   0  12        0.78        3.98      2.40 o 
  12   0  12        5.11        2.90      1.79 o 
  13   0  12      237.88      224.56     12.39 o 
 -19   1  12      128.23      133.93      7.66 o 
 -18   1  12       13.62       19.08      3.56 o 
 -17   1  12        0.10       22.68      4.87 o 
 -16   1  12       56.81       59.22      5.00 o 
 -15   1  12      147.30      150.31      5.83 o 
 -14   1  12        0.38        3.04      2.35 o 
 -13   1  12      310.93      282.58      7.88 o 
 -12   1  12        0.10        2.49      1.30 o 
 -11   1  12       12.95       17.31      2.58 o 
 -10   1  12       42.27       39.70      3.13 o 
  -9   1  12        0.21        0.27      0.86 o 
  -8   1  12       70.21       54.42      4.78 o 
  -7   1  12        2.47        3.28      1.16 o 
  -6   1  12       32.42       35.45      3.09 o 
  -5   1  12       13.28       10.84      2.22 o 
  -4   1  12      265.68      240.38      5.29 o 
  -3   1  12       59.54       53.91      2.86 o 
  -2   1  12       29.12       26.79      2.30 o 
  -1   1  12        0.70        0.13      0.61 o 
   0   1  12      397.61      404.54      5.57 o 
   1   1  12       49.86       54.19      2.56 o 
   2   1  12       47.48       46.05      2.54 o 
   3   1  12       21.09       20.43      2.37 o 
   4   1  12        6.70        7.05      1.34 o 
   5   1  12        1.31        2.66      1.12 o 
   6   1  12       23.98       22.95      2.06 o 
   7   1  12       29.68       29.10      2.33 o 
   8   1  12        0.91        2.31      1.33 o 
   9   1  12       97.15       96.82      3.50 o 
  10   1  12       44.88       53.30      3.12 o 
  11   1  12       70.35       60.91      3.41 o 
  12   1  12        1.55        1.89      1.59 o 
 -19   2  12       30.35       35.71      7.06 o 
 -18   2  12        0.38        4.20      2.92 o 
 -17   2  12        4.83        7.04      2.34 o 
 -16   2  12      139.91      158.11      6.11 o 
 -15   2  12      101.59      111.90      5.05 o 
 -14   2  12       21.12       28.02      5.18 o 
 -13   2  12        3.71        7.75      1.83 o 
 -12   2  12       14.25       16.78      2.37 o 
 -11   2  12       31.54       29.48      3.87 o 
 -10   2  12       83.77       89.96      6.96 o 
  -9   2  12        0.39        3.52      1.33 o 
  -8   2  12      141.91      131.75      4.95 o 
  -7   2  12      170.34      163.25      5.46 o 
  -6   2  12        0.60       -0.25      0.88 o 
  -5   2  12        0.01        0.77      1.06 o 
  -4   2  12        8.92        8.26      1.39 o 
  -3   2  12      154.40      142.53      4.17 o 
  -2   2  12        5.53        4.23      1.13 o 
  -1   2  12      488.95      484.06      8.96 o 
   0   2  12       21.23       25.00      1.71 o 
   1   2  12        0.11        1.14      0.97 o 
   2   2  12        0.04        0.46      0.77 o 
   3   2  12       73.50       76.29      2.62 o 
   4   2  12       72.97       71.36      2.58 o 
   5   2  12        1.36        0.18      0.89 o 
   6   2  12      100.49      100.03      3.11 o 
   7   2  12        0.83       -0.46      0.91 o 
   8   2  12        1.77        1.22      1.09 o 
   9   2  12      121.13      117.58      4.11 o 
  10   2  12       31.59       28.16      2.31 o 
  11   2  12        9.84       11.62      1.72 o 
  12   2  12      354.16      367.83      8.10 o 
 -18   3  12       14.53        9.43      2.49 o 
 -17   3  12        0.53        4.57      4.60 o 
 -16   3  12        4.61        5.60      1.46 o 
 -15   3  12        1.19        5.26      1.54 o 
 -14   3  12        9.81       10.64      2.29 o 
 -13   3  12      256.57      265.85      8.68 o 
 -12   3  12      449.95      457.35     10.12 o 
 -11   3  12      647.04      621.12     11.86 o 
 -10   3  12       13.64       12.57      4.24 o 
  -9   3  12       63.57       65.55      3.65 o 
  -8   3  12       71.36       71.39      3.76 o 
  -7   3  12        0.03       -0.43      0.98 o 
  -6   3  12       10.55        8.62      1.64 o 
  -5   3  12        9.66        7.97      1.40 o 
  -4   3  12       11.89       12.44      1.57 o 
  -3   3  12       32.34       38.34      2.66 o 
  -2   3  12       76.26       76.86      3.19 o 
  -1   3  12      227.13      236.82      6.06 o 
   0   3  12       14.29       13.16      1.73 o 
   1   3  12      147.24      141.63      3.71 o 
   2   3  12        0.08        1.11      1.17 o 
   3   3  12       19.27       17.06      1.61 o 
   4   3  12       20.58       23.15      1.94 o 
   5   3  12      158.90      167.73      4.17 o 
   6   3  12        0.21       -0.65      0.88 o 
   7   3  12        3.82        7.35      1.42 o 
   8   3  12      129.65      133.60      4.36 o 
   9   3  12       71.38       67.16      3.22 o 
  10   3  12       16.75       15.82      1.94 o 
  11   3  12      151.74      148.93      5.19 o 
  12   3  12       81.63       81.29      8.54 o 
 -18   4  12       15.13       11.83      3.72 o 
 -17   4  12       45.29       40.09      4.76 o 
 -16   4  12        1.68        1.50      1.63 o 
 -15   4  12        0.86        0.27      1.53 o 
 -14   4  12       19.26       21.34      2.73 o 
 -13   4  12       29.04       34.80      5.01 o 
 -12   4  12       10.94       10.52      3.31 o 
 -11   4  12       77.20       80.31      4.18 o 
 -10   4  12       48.51       47.02      3.72 o 
  -9   4  12      345.34      341.42      8.29 o 
  -8   4  12       16.98       20.25      3.19 o 
  -7   4  12      109.34      109.42      3.87 o 
  -6   4  12       13.65       10.42      1.64 o 
  -5   4  12        0.69        2.25      1.11 o 
  -4   4  12       65.57       60.76      2.71 o 
  -3   4  12      167.89      178.25      7.20 o 
  -2   4  12       37.21       42.53      2.79 o 
  -1   4  12       14.09       12.97      2.04 o 
   0   4  12       34.37       31.44      2.97 o 
   1   4  12      305.68      310.14      7.57 o 
   2   4  12        3.38        6.04      1.69 o 
   3   4  12      105.09      112.60      3.66 o 
   4   4  12        2.65        2.83      1.98 o 
   5   4  12       98.73       98.33      3.53 o 
   6   4  12       81.97       88.86      3.18 o 
   7   4  12       75.03       75.36      3.43 o 
   8   4  12       17.54       19.59      2.06 o 
   9   4  12       22.87       21.26      2.14 o 
  10   4  12        0.48        0.67      1.25 o 
  11   4  12       38.82       40.81      3.30 o 
 -17   5  12       17.31       18.81      5.01 o 
 -16   5  12        6.37        2.21      2.41 o 
 -15   5  12        9.25       10.41      2.80 o 
 -14   5  12        0.21        2.33      1.81 o 
 -13   5  12        0.04        2.92      1.67 o 
 -12   5  12       14.62       12.15      2.59 o 
 -11   5  12        0.07        0.84      1.16 o 
 -10   5  12        1.79        1.99      1.64 o 
  -9   5  12      131.47      137.11      5.83 o 
  -8   5  12       81.12       79.97      3.43 o 
  -7   5  12      146.75      148.49      4.57 o 
  -6   5  12       32.71       35.86      2.77 o 
  -5   5  12       50.06       52.27      3.06 o 
  -4   5  12        8.16        6.93      1.73 o 
  -3   5  12      262.93      279.38      7.16 o 
  -2   5  12       56.80       59.00      5.03 o 
  -1   5  12       55.61       60.01      4.31 o 
   0   5  12        0.92       -1.42      1.86 o 
   1   5  12       46.08       44.66      4.05 o 
   2   5  12       14.33       18.52      2.76 o 
   3   5  12       92.32       95.26      9.30 o 
   4   5  12      149.83      156.83      4.43 o 
   5   5  12       72.37       67.77      2.93 o 
   6   5  12        0.79        0.49      0.96 o 
   7   5  12        0.07        0.56      1.05 o 
   8   5  12        0.52        1.75      1.09 o 
   9   5  12        6.58        6.95      1.46 o 
  10   5  12       76.17       73.40      4.12 o 
 -15   6  12        4.12        7.71      3.91 o 
 -14   6  12        2.78        2.67      3.24 o 
 -13   6  12       15.75       13.65      3.58 o 
 -12   6  12        3.16        2.28      1.79 o 
 -11   6  12      184.53      205.70      7.49 o 
 -10   6  12        0.09        2.77      1.44 o 
  -9   6  12       35.17       33.37      3.02 o 
  -8   6  12      120.98      136.43      4.49 o 
  -7   6  12      306.89      311.42      7.73 o 
  -6   6  12       75.65       81.04      4.00 o 
  -5   6  12       19.84       21.54      2.93 o 
  -4   6  12      106.71      100.17      5.01 o 
  -3   6  12      121.21      129.04      5.74 o 
  -2   6  12        5.75       12.34      2.46 o 
  -1   6  12       11.10       13.86      2.57 o 
   0   6  12        2.03        3.58      1.81 o 
   1   6  12       49.73       50.77      7.22 o 
   2   6  12       11.60        9.04      2.33 o 
   3   6  12      335.77      344.21     12.74 o 
   4   6  12       15.45       14.62      3.33 o 
   5   6  12       12.61       12.98      2.78 o 
   6   6  12       37.13       43.03      2.88 o 
   7   6  12       10.86        9.10      1.58 o 
   8   6  12        4.64        9.05      1.76 o 
   9   6  12      153.94      146.30      5.85 o 
 -14   7  12        4.13        3.71      3.57 o 
 -13   7  12        8.35        2.14      2.95 o 
 -12   7  12      355.48      404.20     17.96 o 
 -11   7  12      173.86      176.60      8.51 o 
 -10   7  12      175.52      168.58      8.33 o 
  -9   7  12        0.31       -0.70      1.81 o 
  -8   7  12       32.62       31.90      4.05 o 
  -7   7  12        1.34        0.42      1.86 o 
  -6   7  12       66.46       76.42      6.43 o 
  -5   7  12       71.88       72.48      5.56 o 
  -4   7  12       19.86       21.10      3.06 o 
  -3   7  12        0.00        0.88      2.26 o 
  -2   7  12       47.26       52.73      4.25 o 
  -1   7  12       14.10       11.18      3.74 o 
   0   7  12        0.87        3.47      1.81 o 
   1   7  12       23.11       24.71      5.01 o 
   2   7  12        1.83        1.00      1.82 o 
   3   7  12       31.07       20.63      5.66 o 
   4   7  12       43.08       48.45      4.66 o 
   5   7  12       40.02       51.17      5.35 o 
   6   7  12        3.05        5.97      2.43 o 
   7   7  12        0.16       -1.58      2.02 o 
 -11   8  12       92.80      102.41      8.63 o 
 -10   8  12      136.31      148.37     10.17 o 
  -9   8  12       73.76       85.01      7.94 o 
  -8   8  12       75.87       72.34      8.17 o 
  -7   8  12        1.56        1.77      3.15 o 
  -6   8  12       10.93        8.39      3.87 o 
  -5   8  12        5.39        4.71      2.92 o 
  -4   8  12        0.10        0.25      1.94 o 
  -3   8  12        7.49        5.06      4.61 o 
  -2   8  12        5.55        6.44      2.82 o 
  -1   8  12        8.10        6.10      2.84 o 
   0   8  12        7.62       11.60      5.28 o 
   1   8  12       14.34        8.91      3.43 o 
   2   8  12        1.19        0.71      2.49 o 
   3   8  12      122.73      121.43     13.94 o 
   4   8  12      308.01      328.26     11.56 o 
  -6   9  12       32.71       38.29      6.45 o 
  -5   9  12        1.71        1.09      3.19 o 
  -4   9  12       58.22       61.02      8.14 o 
  -3   9  12       93.45       97.40      8.71 o 
  -2   9  12       42.57       41.67      4.92 o 
  -1   9  12        1.46        2.18      2.32 o 
 -18   1  13        5.76        6.36      1.89 o 
 -17   1  13        3.11        3.03      1.79 o 
 -16   1  13       12.47       14.03      2.50 o 
 -15   1  13        1.45        3.32      1.08 o 
 -14   1  13       31.63       33.43      4.10 o 
 -13   1  13      128.07      141.68      5.70 o 
 -12   1  13       96.74       92.65      9.45 o 
 -11   1  13        4.56        6.70      2.87 o 
 -10   1  13        4.90        6.16      1.56 o 
  -9   1  13        3.19        3.43      1.24 o 
  -8   1  13        1.13        2.74      1.84 o 
  -7   1  13        7.50        5.75      1.52 o 
  -6   1  13      193.67      165.34     10.45 o 
  -5   1  13       31.67       33.56      3.80 o 
  -4   1  13        7.38        8.82      1.93 o 
  -3   1  13       24.41       23.61      2.27 o 
  -2   1  13        1.95        1.21      1.16 o 
  -1   1  13        0.40        1.22      1.09 o 
   0   1  13       70.66       73.48      2.89 o 
   1   1  13      194.12      187.54      4.47 o 
   2   1  13      172.99      175.98      4.38 o 
   3   1  13       23.05       24.41      2.12 o 
   4   1  13       35.39       38.65      2.38 o 
   5   1  13        2.09        1.47      1.02 o 
   6   1  13       27.01       24.01      1.95 o 
   7   1  13       17.90       13.99      1.77 o 
   8   1  13        6.74        3.99      1.33 o 
   9   1  13       54.58       52.99      3.17 o 
  10   1  13        0.51        1.06      1.65 o 
  11   1  13       66.41       68.73      8.39 o 
 -18   2  13        0.40        3.81      3.37 o 
 -17   2  13       30.79       31.47      5.55 o 
 -16   2  13        1.04        4.98      3.32 o 
 -15   2  13       74.24       77.37      7.63 o 
 -14   2  13        0.02        4.52      1.68 o 
 -13   2  13       17.90       20.06      4.13 o 
 -12   2  13        2.47        5.59      3.28 o 
 -11   2  13      151.29      146.12      6.36 o 
 -10   2  13        5.65        5.00      1.66 o 
  -9   2  13        7.25       13.00      2.94 o 
  -8   2  13      221.75      212.77      6.59 o 
  -7   2  13       35.73       39.10      3.38 o 
  -6   2  13       32.62       25.58      2.91 o 
  -5   2  13        2.46        5.59      2.35 o 
  -4   2  13        4.98        8.71      1.54 o 
  -3   2  13        2.43        2.97      1.18 o 
  -2   2  13      140.14      131.99      4.78 o 
  -1   2  13      236.65      246.58      5.81 o 
   0   2  13      320.60      307.96      6.66 o 
   1   2  13      352.30      346.69      6.10 o 
   2   2  13       28.66       26.18      2.27 o 
   3   2  13       18.65       17.31      1.87 o 
   4   2  13       44.87       42.76      2.72 o 
   5   2  13      211.81      213.06      5.04 o 
   6   2  13        3.27        3.17      1.22 o 
   7   2  13       32.22       28.37      2.49 o 
   8   2  13        2.61        4.21      1.36 o 
   9   2  13       35.03       28.28      2.71 o 
  10   2  13        6.21        7.65      2.12 o 
  11   2  13       17.66       17.88      3.57 o 
 -17   3  13       86.72       35.27      6.42 o 
 -16   3  13        0.67        0.53      1.58 o 
 -15   3  13       18.04       25.30      3.29 o 
 -14   3  13        1.25        3.25      1.32 o 
 -13   3  13       49.96       45.21      4.13 o 
 -12   3  13      383.69      360.30      9.16 o 
 -11   3  13       13.92       19.26      2.66 o 
 -10   3  13       35.11       41.09      3.70 o 
  -9   3  13       12.28       12.73      2.24 o 
  -8   3  13        4.98        7.78      1.80 o 
  -7   3  13        3.13        2.23      1.46 o 
  -6   3  13        7.27       11.43      2.26 o 
  -5   3  13      110.20      103.57      3.80 o 
  -4   3  13       10.19       10.78      2.08 o 
  -3   3  13       36.40       34.00      2.68 o 
  -2   3  13       44.23       56.57      3.24 o 
  -1   3  13      202.44      188.30      6.70 o 
   0   3  13       41.77       49.18      3.02 o 
   1   3  13      293.41      305.02      8.99 o 
   2   3  13       95.34       95.78      6.81 o 
   3   3  13        6.92        6.53      1.64 o 
   4   3  13       85.64       85.99      4.13 o 
   5   3  13      121.64      123.41      3.91 o 
   6   3  13       50.78       58.21      3.12 o 
   7   3  13       75.12       76.79      3.32 o 
   8   3  13       41.68       36.45      3.60 o 
   9   3  13        7.69        4.05      1.48 o 
  10   3  13       19.21       17.72      2.41 o 
 -16   4  13       40.71       40.68      4.88 o 
 -15   4  13       50.24       57.84      5.75 o 
 -14   4  13       14.40       15.27      3.14 o 
 -13   4  13       13.05       17.45      2.42 o 
 -12   4  13       14.26       16.82      2.45 o 
 -11   4  13        4.31        6.22      2.12 o 
 -10   4  13       89.14       94.30      4.68 o 
  -9   4  13      171.72      186.32      6.37 o 
  -8   4  13      170.08      172.23      6.07 o 
  -7   4  13        2.05        1.61      1.19 o 
  -6   4  13        6.11        5.13      1.46 o 
  -5   4  13       49.90       63.02      3.20 o 
  -4   4  13       13.94       20.28      3.20 o 
  -3   4  13       31.01       35.00      2.77 o 
  -2   4  13        1.48       -0.29      1.55 o 
  -1   4  13      192.77      191.31      6.11 o 
   0   4  13       33.75       35.37      3.29 o 
   1   4  13        5.74        4.16      2.34 o 
   2   4  13       20.36       22.98      3.34 o 
   3   4  13        4.35        4.19      1.57 o 
   4   4  13       10.96       11.57      1.83 o 
   5   4  13        1.13        4.45      1.47 o 
   6   4  13       18.57       20.94      2.03 o 
   7   4  13       42.53       39.34      2.80 o 
   8   4  13        0.13        0.82      1.09 o 
   9   4  13       12.11       10.76      1.99 o 
 -15   5  13        8.85        8.83      2.58 o 
 -14   5  13       32.27       34.54      4.47 o 
 -13   5  13       16.06       20.68      4.57 o 
 -12   5  13      262.91      274.12      9.09 o 
 -11   5  13      548.38      558.25     11.55 o 
 -10   5  13       47.75       55.12      4.09 o 
  -9   5  13      108.46      107.55      4.86 o 
  -8   5  13        7.18        6.42      1.60 o 
  -7   5  13       39.18       44.33      3.66 o 
  -6   5  13       26.01       25.32      2.46 o 
  -5   5  13      124.07      144.35      5.39 o 
  -4   5  13       26.18       31.13      3.12 o 
  -3   5  13        4.92        4.36      1.93 o 
  -2   5  13        5.59        6.06      1.96 o 
  -1   5  13       13.30       12.37      2.38 o 
   0   5  13        1.66        0.97      2.08 o 
   1   5  13      103.89       97.69      9.22 o 
   2   5  13        7.70        8.53      2.09 o 
   3   5  13        5.00        9.04      2.81 o 
   4   5  13       37.83       34.93      3.75 o 
   5   5  13       45.83       44.90      5.01 o 
   6   5  13       12.51       13.99      1.93 o 
   7   5  13        5.55        6.90      1.70 o 
   8   5  13        9.03        4.58      1.60 o 
 -14   6  13       59.90       65.33      8.98 o 
 -13   6  13      137.75      146.23     11.04 o 
 -12   6  13        0.57        4.50      3.10 o 
 -11   6  13       98.61       92.35      5.22 o 
 -10   6  13      253.11      258.92      8.56 o 
  -9   6  13      227.18      219.62      7.51 o 
  -8   6  13       42.38       48.60      3.84 o 
  -7   6  13       27.49       26.29      2.88 o 
  -6   6  13       28.94       26.72      6.16 o 
  -5   6  13       10.35        9.71      3.09 o 
  -4   6  13       72.61       87.59      5.77 o 
  -3   6  13        1.79        5.05      2.34 o 
  -2   6  13        5.79        2.67      2.41 o 
  -1   6  13        0.06        2.02      1.62 o 
   0   6  13        0.18       -1.54      1.44 o 
   1   6  13        0.63        1.43      1.69 o 
   2   6  13      175.69      174.23      7.15 o 
   3   6  13        3.90       -1.00      2.06 o 
   4   6  13       68.10       72.46      6.39 o 
   5   6  13       35.45       29.05      5.53 o 
   6   6  13        7.93       11.04      5.45 o 
 -10   7  13       22.40       23.54      5.06 o 
  -9   7  13       15.74       20.27      3.44 o 
  -8   7  13        5.45        6.39      2.57 o 
  -7   7  13       24.03       30.44      4.18 o 
  -6   7  13       19.28       23.89      3.92 o 
  -5   7  13        1.91       -0.21      2.23 o 
  -4   7  13       22.74       20.98      3.69 o 
  -3   7  13       13.51       13.75      2.63 o 
  -2   7  13        3.39        5.90      2.06 o 
  -1   7  13        1.14        3.22      1.88 o 
   0   7  13        7.32        8.20      5.58 o 
   1   7  13       16.42       13.82      4.67 o 
   2   7  13       13.12       12.05      3.46 o 
   3   7  13        6.55        7.24      3.51 o 
   4   7  13       10.40        6.17      2.45 o 
  -7   8  13        0.70        0.14      2.74 o 
  -6   8  13       20.94       12.56      4.28 o 
  -5   8  13        1.69        2.42      2.36 o 
  -4   8  13        0.01        1.51      2.14 o 
  -3   8  13       20.13       18.89      3.72 o 
  -2   8  13       18.58       15.11      3.40 o 
  -1   8  13        0.05       -0.76      2.38 o 
   0   8  13       37.62       46.62      5.38 o 
 -16   0  14        0.72        6.17      2.66 o 
 -15   0  14      157.07      155.48     11.39 o 
 -14   0  14       70.45       84.82      8.68 o 
 -13   0  14       64.82       72.39      5.74 o 
 -12   0  14       62.34       68.58      5.49 o 
 -11   0  14        2.08       11.45      9.32 o 
 -10   0  14       43.27       42.65      6.95 o 
  -9   0  14        2.95        2.39      3.29 o 
  -8   0  14      405.88      358.19     12.74 o 
  -7   0  14      827.62      812.93     20.10 o 
  -6   0  14      283.90      293.86     13.22 o 
  -4   0  14       48.14       56.85      6.14 o 
  -3   0  14       68.82       67.89      6.05 o 
  -2   0  14      149.49      126.06      7.47 o 
  -1   0  14      656.79      642.60     17.19 o 
   0   0  14      447.10      479.86     10.59 o 
   1   0  14       25.86       21.52      3.45 o 
   2   0  14       12.36       10.48      2.42 o 
   3   0  14       13.47       16.40      2.73 o 
   4   0  14       25.75       24.38      3.16 o 
   5   0  14        6.46        6.36      2.15 o 
   6   0  14      112.49      104.79      5.40 o 
   7   0  14       12.27        9.68      2.50 o 
   8   0  14       13.68       14.08      3.11 o 
   9   0  14       54.70       57.11      7.36 o 
 -16   1  14       29.76       34.85      4.47 o 
 -15   1  14       63.45       59.48      5.78 o 
 -14   1  14       37.62       50.65      4.69 o 
 -13   1  14       77.57       68.52      4.25 o 
 -12   1  14       28.87       39.33      4.24 o 
 -11   1  14        3.27        9.02      3.18 o 
 -10   1  14        5.96        3.56      1.35 o 
  -9   1  14       98.19       85.73      4.42 o 
  -8   1  14       75.05       73.26      4.57 o 
  -7   1  14        3.75        8.79      4.73 o 
  -6   1  14       23.14       22.46      3.19 o 
  -5   1  14       23.90       22.26      2.72 o 
  -4   1  14       72.31       72.53      4.07 o 
  -3   1  14       59.13       61.45      4.23 o 
  -2   1  14        1.94        1.29      1.21 o 
  -1   1  14       76.74       78.87      3.53 o 
   0   1  14        2.89        2.29      1.38 o 
   1   1  14       35.18       30.62      2.39 o 
   2   1  14      259.85      266.92      5.62 o 
   3   1  14       30.35       30.01      2.43 o 
   4   1  14       32.26       36.88      2.67 o 
   5   1  14       50.27       51.85      3.15 o 
   6   1  14        1.01        0.21      1.23 o 
   7   1  14        8.54       11.44      1.82 o 
   8   1  14        0.02        1.04      1.38 o 
   9   1  14        4.44        2.38      1.84 o 
 -16   2  14       41.05       37.70      4.57 o 
 -15   2  14        2.65        1.56      1.48 o 
 -14   2  14        2.27        2.31      1.46 o 
 -13   2  14       12.79       16.83      3.28 o 
 -12   2  14        0.96        2.20      1.33 o 
 -11   2  14        2.42        4.53      3.42 o 
 -10   2  14       26.60       29.14      3.50 o 
  -9   2  14      239.36      238.71      7.33 o 
  -8   2  14      191.69      193.73      6.52 o 
  -7   2  14       54.64       66.65      4.35 o 
  -6   2  14        1.54        5.25      2.37 o 
  -5   2  14       10.80       14.13      3.42 o 
  -4   2  14        5.06        6.86      1.67 o 
  -3   2  14      101.41      114.39      4.62 o 
  -2   2  14       40.29       48.14      4.28 o 
  -1   2  14      307.08      299.93      7.01 o 
   0   2  14      365.71      376.01      7.66 o 
   1   2  14      105.98       99.46      4.33 o 
   2   2  14       20.58       24.29      2.54 o 
   3   2  14       18.23       19.67      2.31 o 
   4   2  14       43.10       41.42      3.18 o 
   5   2  14       78.23       79.94      3.71 o 
   6   2  14        0.16       -0.44      1.40 o 
   7   2  14        0.85        1.78      1.37 o 
   8   2  14        0.78        1.55      1.66 o 
 -15   3  14        1.36        0.81      1.66 o 
 -14   3  14       36.45       39.05      4.87 o 
 -13   3  14       58.41       54.65      7.29 o 
 -12   3  14        0.05        3.32      2.07 o 
 -11   3  14       84.51       85.50      5.40 o 
 -10   3  14       45.86       45.81      3.97 o 
  -9   3  14      284.28      290.14      8.18 o 
  -8   3  14        0.13        3.50      1.79 o 
  -7   3  14       95.34       92.09      4.52 o 
  -6   3  14        2.66        2.39      1.35 o 
  -5   3  14        0.57        2.79      1.77 o 
  -4   3  14       22.34       25.73      2.44 o 
  -3   3  14       78.95       83.48      3.62 o 
  -2   3  14       10.15       10.88      1.76 o 
  -1   3  14       45.74       47.36      3.36 o 
   0   3  14       55.78       56.71      4.89 o 
   1   3  14      122.41      115.80      4.97 o 
   2   3  14       43.79       45.63      3.84 o 
   3   3  14      121.75      120.33      5.86 o 
   4   3  14       39.11       40.15      3.37 o 
   5   3  14        6.48        5.92      1.95 o 
   6   3  14        6.89        6.99      2.42 o 
   7   3  14       10.75        5.77      1.66 o 
   8   3  14        0.53        2.75      1.70 o 
 -14   4  14       65.95       79.86      6.03 o 
 -13   4  14        4.84        7.09      2.48 o 
 -12   4  14        8.74        8.69      2.18 o 
 -11   4  14      370.94      393.80      9.86 o 
 -10   4  14      209.01      203.00      6.96 o 
  -9   4  14       16.15       17.99      3.84 o 
  -8   4  14      240.25      256.68      8.37 o 
  -7   4  14        4.32        3.44      1.77 o 
  -6   4  14        0.98        2.22      1.31 o 
  -5   4  14       14.50       20.59      2.28 o 
  -4   4  14        0.44        1.09      1.12 o 
  -3   4  14       15.93       17.42      3.18 o 
  -2   4  14       39.49       55.46      4.10 o 
  -1   4  14       60.71       65.49      4.10 o 
   0   4  14       28.05       33.57      5.54 o 
   1   4  14       68.91       77.24      7.13 o 
   2   4  14        0.79       -1.94      1.29 o 
   3   4  14        7.65        7.73      2.01 o 
   4   4  14        1.42        2.18      1.92 o 
   5   4  14        0.17       -2.36      2.08 o 
   6   4  14       43.50       48.26      4.00 o 
   7   4  14       49.51       53.85      3.73 o 
 -13   5  14      141.89      147.71      7.91 o 
 -12   5  14        3.21       10.54      3.06 o 
 -11   5  14      550.82      567.00     16.39 o 
 -10   5  14        1.24        3.67      1.90 o 
  -9   5  14       79.41       80.93      4.42 o 
  -8   5  14       23.93       30.63      3.24 o 
  -7   5  14        0.70        1.91      1.73 o 
  -6   5  14        0.41        1.22      1.43 o 
  -5   5  14       56.20       59.84      4.40 o 
  -4   5  14       24.48       26.07      3.01 o 
  -3   5  14        1.06        5.55      6.24 o 
  -2   5  14        0.83        5.95      3.40 o 
  -1   5  14        0.58       -0.57      1.56 o 
   0   5  14       49.35       57.11      4.76 o 
   1   5  14        1.05        1.09      1.16 o 
   2   5  14        0.28       -1.00      1.28 o 
   3   5  14       28.65       29.95      7.78 o 
   4   5  14       42.78       45.46      5.18 o 
   5   5  14        1.93        2.64      2.05 o 
 -11   6  14       43.90       44.35      7.42 o 
 -10   6  14       70.24       69.79      8.90 o 
  -9   6  14      107.45      105.74      9.72 o 
  -8   6  14       16.15       24.20      2.88 o 
  -7   6  14       41.53       43.93      4.24 o 
  -6   6  14       25.61       28.32      3.44 o 
  -5   6  14       14.09       13.23      2.75 o 
  -4   6  14        1.50        3.86      1.81 o 
  -3   6  14        6.31        7.92      4.77 o 
  -2   6  14        0.08       -4.02      2.46 o 
  -1   6  14        2.33        3.56      3.16 o 
   0   6  14        0.23        1.52      2.13 o 
   1   6  14       20.71       21.72      3.84 o 
   2   6  14       11.57       13.12      3.43 o 
   3   6  14       72.15       76.83      5.95 o 
  -7   7  14        3.22        4.24      2.35 o 
  -6   7  14       71.56       58.71      6.27 o 
  -5   7  14       68.15       74.14      9.16 o 
  -4   7  14       31.33       29.72      5.01 o 
  -3   7  14        1.05       -0.51      3.41 o 
  -2   7  14        8.65        5.53      2.70 o 
  -1   7  14        2.09        4.00      2.45 o 
   0   7  14        1.50        1.36      2.40 o 
 -14   1  15        0.59        2.63      1.64 o 
 -13   1  15       28.30       44.80      6.88 o 
 -12   1  15        3.05        3.13      1.69 o 
 -11   1  15        1.84        4.58      1.90 o 
 -10   1  15        8.69       11.44      2.07 o 
  -9   1  15        0.36       -0.76      1.31 o 
  -8   1  15      188.27      187.14      6.66 o 
  -7   1  15       55.22       57.57      4.85 o 
  -6   1  15      172.82      180.90      6.46 o 
  -5   1  15        6.49        9.79      2.08 o 
  -4   1  15       20.98       24.03      3.01 o 
  -3   1  15       80.23       77.95      4.49 o 
  -2   1  15       18.41       20.77      3.15 o 
  -1   1  15      100.22       96.98      4.83 o 
   0   1  15       83.93       83.43      3.88 o 
   1   1  15       15.64       14.62      2.15 o 
   2   1  15        0.35       -0.23      1.30 o 
   3   1  15       33.89       35.78      2.85 o 
   4   1  15       96.39       98.84      4.99 o 
   5   1  15       44.07       46.98      4.00 o 
   6   1  15        0.09        2.34      1.76 o 
 -14   2  15       46.24       49.30      7.76 o 
 -13   2  15       18.76       16.87      6.06 o 
 -12   2  15       33.28       30.10      4.84 o 
 -11   2  15        0.83        2.69      1.76 o 
 -10   2  15      170.12      164.79      7.05 o 
  -9   2  15        1.57        4.02      1.46 o 
  -8   2  15        2.66        7.86      4.91 o 
  -7   2  15       29.33       28.30      5.08 o 
  -6   2  15      146.09      152.41      5.96 o 
  -5   2  15       86.36       95.00      4.72 o 
  -4   2  15       37.27       37.38      4.84 o 
  -3   2  15       49.54       57.84      5.73 o 
  -2   2  15       25.39       25.53      3.11 o 
  -1   2  15       45.52       38.21      3.14 o 
   0   2  15       80.73       79.55      3.77 o 
   1   2  15       23.54       26.80      3.85 o 
   2   2  15        9.06       10.19      2.53 o 
   3   2  15       13.73       11.31      2.74 o 
   4   2  15       13.72       15.71      2.35 o 
   5   2  15        0.08        1.63      1.83 o 
   6   2  15       69.97       64.88      4.72 o 
 -13   3  15        0.00        4.18      2.61 o 
 -12   3  15        0.43        0.58      2.43 o 
 -11   3  15       66.01       72.90      5.93 o 
 -10   3  15      378.09      398.17     12.91 o 
  -9   3  15        1.13        2.83      5.62 o 
  -8   3  15      141.37      146.61      7.72 o 
  -7   3  15        0.35        2.38      1.85 o 
  -6   3  15       42.86       38.90      3.64 o 
  -5   3  15        0.40        4.24      1.70 o 
  -4   3  15      203.02      211.34      7.04 o 
  -3   3  15        0.06        1.04      1.22 o 
  -2   3  15        0.17        0.35      1.39 o 
  -1   3  15        2.97        1.37      1.08 o 
   0   3  15      124.99      110.65     14.52 o 
   1   3  15        6.58        6.66      2.25 o 
   2   3  15       58.73       57.69      5.49 o 
   3   3  15       42.53       37.74      7.19 o 
   4   3  15      159.23      174.17     10.38 o 
   5   3  15      146.93      158.01      7.93 o 
 -12   4  15       18.99       16.87      4.31 o 
 -11   4  15       24.94       22.87      3.96 o 
 -10   4  15        5.19        8.79      2.78 o 
  -9   4  15      174.48      179.22      8.96 o 
  -8   4  15       68.09       66.69      6.16 o 
  -7   4  15        9.53       11.42      2.55 o 
  -6   4  15        9.03       11.78      2.28 o 
  -5   4  15        9.74       13.50      2.83 o 
  -4   4  15        4.89        2.64      1.50 o 
  -3   4  15        0.09        0.94      1.68 o 
  -2   4  15        1.52        3.02      1.63 o 
  -1   4  15        1.68        0.07      1.97 o 
   0   4  15      274.51      293.70     15.71 o 
   1   4  15       15.70       12.64      3.20 o 
   2   4  15       54.09       47.89      9.49 o 
   3   4  15       15.95       29.78      5.83 o 
   4   4  15        5.52        6.51      3.88 o 
 -10   5  15        7.39        8.51      3.13 o 
  -9   5  15       84.15       88.63      6.20 o 
  -8   5  15       94.05       92.45      9.42 o 
  -7   5  15        6.03       12.88      4.59 o 
  -6   5  15        2.02        1.31      3.69 o 
  -5   5  15        5.08        5.03      2.50 o 
  -4   5  15       21.77       21.86      3.76 o 
  -3   5  15        8.01        3.56      2.37 o 
  -2   5  15        6.10       10.74      3.01 o 
  -1   5  15        0.98        1.96      4.20 o 
   0   5  15        0.17       -0.47      1.42 o 
   1   5  15      122.17      125.79      6.96 o 
   2   5  15      323.78      341.19     15.75 o 
  -5   6  15        1.06       -2.56      2.07 o 
  -4   6  15        0.05        0.73      2.22 o 
  -3   6  15        5.20        2.23      3.47 o 
 -11   0  16        0.33        2.91      2.31 o 
 -10   0  16       40.14       37.77      6.96 o 
  -9   0  16      270.57      284.06     15.41 o 
  -8   0  16      308.30      345.79     17.05 o 
  -7   0  16        0.17        0.26      2.19 o 
  -6   0  16        9.69        3.08      2.88 o 
  -5   0  16      142.43      158.31     11.37 o 
  -4   0  16      216.93      247.05     14.05 o 
  -3   0  16        2.51        0.07      2.42 o 
  -2   0  16        1.99        4.34      3.47 o 
  -1   0  16        7.55       10.24      4.08 o 
   0   0  16        1.41       -0.97      2.63 o 
   1   0  16       12.05        7.44      4.10 o 
   2   0  16        6.23        8.42      4.02 o 
   3   0  16       39.61       41.58      4.80 o 
 -11   1  16        1.88        4.21      2.92 o 
 -10   1  16       64.84       63.30      6.15 o 
  -9   1  16       63.71       80.55     12.06 o 
  -8   1  16       82.88       40.99      6.91 o 
  -7   1  16       94.94       92.93      8.53 o 
  -6   1  16      210.86      230.42      9.82 o 
  -5   1  16       18.68       22.62      3.88 o 
  -4   1  16       26.53       33.23      7.75 o 
  -3   1  16      109.60      118.69      7.04 o 
  -2   1  16       12.91       15.28      5.19 o 
  -1   1  16       50.31       54.73      5.61 o 
   0   1  16        6.41        5.62      3.23 o 
   1   1  16        0.62        0.26      2.41 o 
   2   1  16        0.62       -0.54      1.52 o 
   3   1  16        7.79        8.29      2.65 o 
 -11   2  16       85.20       97.75      9.32 o 
 -10   2  16        4.88        5.40      1.89 o 
  -9   2  16       17.19       15.04      7.47 o 
  -8   2  16      448.26      484.78     14.51 o 
  -7   2  16       60.95       58.01      6.27 o 
  -6   2  16       81.20       87.90      6.21 o 
  -5   2  16       52.47       43.05     11.38 o 
  -4   2  16        6.59        4.68      2.20 o 
  -3   2  16       49.39       49.84      6.00 o 
  -2   2  16      240.65      245.29     14.34 o 
  -1   2  16       61.06       57.34      8.71 o 
   0   2  16       13.06       13.20      3.15 o 
   1   2  16       10.34        9.23      2.82 o 
   2   2  16        0.96        2.18      2.12 o 
 -10   3  16        0.26       -0.80      2.42 o 
  -9   3  16        0.12        1.37      1.83 o 
  -8   3  16       75.85       86.41      6.04 o 
  -7   3  16       13.29        6.51      2.13 o 
  -6   3  16       11.68       14.61      4.36 o 
  -5   3  16        9.60       10.18      6.27 o 
  -4   3  16        0.26        0.65      1.87 o 
  -3   3  16       38.15       36.10      6.87 o 
  -2   3  16      127.27      122.56     10.29 o 
  -1   3  16        0.93       -0.34      1.14 o 
   0   3  16       36.68       41.84      4.81 o 
   1   3  16       56.85       69.89      8.16 o 
  -7   4  16       49.22       44.85      5.14 o 
  -6   4  16       11.24        7.79      3.80 o 
  -5   4  16        0.98        0.17      2.10 o 
  -4   4  16       10.61        2.39      2.02 o 
  -2   4  16       59.97       75.17      8.33 o 
                                                 
